# Supplementary material for: Suppression of Wolbachia-mediated male-killing in the butterfly Hypolimnas bolina involves a single genomic region
Source: PeerJ. 2019 Oct 1;7:e7677. doi: 10.7717/peerj.7677 (PMC6777490; doi:10.7717/peerj.7677)
Supplement: Table S1 [file peerj-07-7677-s001.xlsx]

## Sheet: Marker Info
Chromosome	Gene	Forward Primer (5'>3')	Reverse Primer (5'>3')	Ta (°C)	Extension Time (s)	B. mori Orthologue Accession Number	Amplicon Size (bp)	Sequenced with F/R primer	Primer Reference	Accession Numbers
Z	Kettin	GAACTTGGCGAAGCTGTTACGTC	GCCGCAAATCCAAAATCATAAG	60	30	NM_001114876.1	530	R	This study	MK481129-MK481132
2	Putative ammonium transporter 2	GCATCAGCAGTTCACGGAGC	CAGCACGAGGTCAATAAGCCA	57	60	XM_004933286	830	F	This study	MK481133-MK481136
3	Protein msta	CGAGTTCGGAACCATGT	GCAAGCATCAGGATCTCCCTT	53	45	XM_012691453	705	R	This study	MK481137-MK481140
4	Piezo-type mechanosensitive ion channel	GGCCACGTCCAAGTACCTG	TCGGAGGGTTCGGTTGTC	57	60	XM_021351134.1	775	F	This study	MK481141-MK481144
5	Ras GTPase-activating-like protein IQGAP1	TGACCTGTACAGAGCTTTGACGAG	GTGTGACAAACAATCCAGGGAC	60	60	XM_012693848	1082	F	This study	MK481145-MK481148
6	Ribosomal protein L15	CATGGAGTCAACCAGCTGAA	CCACCCTTTGTCTGGGAGTA	53	45	NM_001043697	665	F	Hornett et al., 2014	MK481149-MK481152
7	ATP-binding cassette sub-family E member 1	TGTCCCTTTGATGCCATTACC	AGAGCCACGGAAATGAGACAA	60	45	NM_001043446	802	F	This study	MK481153-MK481156
8	Ubiquitin-conjugating enzyme E2	GATTGGCCGAAGAGAGAAAA	AGGGTACACATTGGGATGGA	53	45	NM_001046942	683	F	Hornett et al., 2014	MK481157-MK481160
9	angiotensin-converting enzyme	TCCTACCATTCGCGTACACA	ACTCACCTCGCGTATTCAACATC	60	15	AB485780	815	R	This study	MK481161-MK481164
10	Laccase 2A	AAACGAGCCCAACAAC	GTCAGCTGGTCTGTTGTCACC	57	90	AB379590	1237	R	This study	MK481165-MK481168
11	Zinc Finger Protein 271-like	CTTCACGCAGAAGACGAACCTC	TCGCACTTGAACGGCTTG	55	60	XM_012694626	870	R	This study	MK481169-MK481172
12	Ribosomal protein L9	CTGTGGACATTCGCATGGTA	TTAATGGGGAAATGGGCATA	53	30	NM_001043679	504	F	Hornett et al., 2014	MK481173-MK481176
13	Yellow 7	AATGCGACCGTCTTTG	CAGTTCCTTGAGTGAGCTTGTCC	53	75	JN977509	1165	R	This study	MK481177-MK481180
14	Ribosomal Protein S3 (RpS3)	AGTTGAGCTTTACGCCGAGA	ACGCTGGCCTCTCAGTTTAC	57	60	NM_001043788	637	R	This study	MK481181-MK481184
15	Rb protein L5	TTGGAGCTATGAAGGGTGCT	TGCCGAACTGTCTCTTGTAGG	53	30	AY769272	459	F	This study	MK481185-MK481188
16	protein NipSnap	ATCGCAAATCGGAAGC	GTGGGCGAGAACTCAGT	43	45	NM_001046674	545	R	This study	MK481189-MK481192
17	40S ribosomal protein SA	GTGAGGTTCTTCGCTTGAGG	ATGAGGTGACGGGTTCCAC	53	45	AB062685	550	F	This study	MK481193-MK481196
18	Elongation factor 1 gamma	GACGACGACTCCACCATCTC	CCGGACCACGAGAAGTAGTC	53	60	NM_001043387	815	F	Hornett et al., 2014	MK481197-MK481200
19	Dihydropteridine reductase	GCAGCTTGCGTCAATCATTTC	GACTACCGCTCGGAGG	53	45	XM_004922396	606	R	This study	MK481201-MK481204
20	calbindin-32	ACTGAAGGAAGCGAAGAA	AGATAACTGGAGTCGGCCATC	57	45	XM_012689715	586	R	This study	MK481205-MK481207
21	MAP kinse-ERK kinase (Mek)	TAATGAAAGTTCGCCACAAGTCC	TGCTTATCGCGCAAATA	53	60	XM_012693302	878	R	This study	MK481208-MK481211
22	Cation-transporting ATPase 13A3	GTATCGCCGCTATCGGAATG	AGATGCGGTTGGCCTTGA	60	30	XM_012695359	536	R	This study	MK481212-MK481215
23	Synaptotagmin-7	AAACACTTCGCCGATGGAG	AGCCAAGGATTTAAGCGGGAC	52	60	XM_012694295	1186	R	This study	MK481216-MK481219
24	Ferritin heavy chain	GGCCGCGTCCATCCA	TGACGAATGGCGTTCCATC	55	120	DQ898220	2290	R	This study	MK481220-MK481223
25	Uncharacterised	GGAGCATGCCCTTAAGTAAGTTTC	CGGGTCCGTTCGTTATCTG	55	45	XM_012689849	478	R	This study	MK481224-MK481227
26	Coatomer protein complex subunit alpha (COPA)	AGTGTGGCAACATCGAAGTGG	GCCTGATCCTTTCGCTAACATC	57	60	NM_001172721	674	R	This study	MK481228-MK481231
27	Transcriptional activator cubitus interruptus	TGCGGCAGAAAGTACAGTCCA	GACCCAACGACAGACAA	60	30	XM_012697765	437	R	This study	MK481232-MK481235
28	Fatbody protein 3Rev-G1	CCCTTGGACAGCCTACA	TTGAATCCGTGGTTCCTTTGA	53	30	NM_001195451	256	F	This study	MK481236-MK481239
29	Black / aspartate decarboxylase	CGTGGACGCGGCTTG	ACCTTGCGGCTGATACGTGA	58	45	KM523624	679	R	This study	MK481240-MK481243
30	Fatty-acyl CoA reductase	ATGATCGACGCTGGAC	TGCTGATACGGCGATGGAC	55	75	XM_004925935	1435	F	This study	MK481244-MK481247
31	Puff-specific protein Bx42	GTTGAAAGCTAAGCGTGTCGG	TGGCTCCCATACCCAGAGG	56	30	XM_004923701	332	F	This study	MK481248-MK481251
