# Supplementary material for: Suppression of Wolbachia-mediated male-killing in the butterfly Hypolimnas bolina involves a single genomic region
Source: PeerJ. 2019 Oct 1;7:e7677. doi: 10.7717/peerj.7677 (PMC6777490; doi:10.7717/peerj.7677)
Supplement: Table S2 [file peerj-07-7677-s002.xlsx]

## Sheet: Accession Numbers
	Accession Numbers						Sequence Length bp (Marker Position bp)
Chromosome	Maternal Female Grandparent	Maternal Male Grandparent	Female parent (Female-Informative Family)	Male parent (Female-Informative Family)	Male Parent (Male-Informative Family)	Female Parent (Male-Informative Family)	Maternal Female Grandparent	Maternal Male Grandparent	Female parent (Female-Informative Family)	Male parent (Female-Informative Family)	Male Parent (Male-Informative Family)	Female Parent (Male-Informative Family)
Z	MK481129	MK481130	NA	NA	MK481131	MK481132	421 (44)	421 (44)	NA	NA	421 (44)	421 (44)
2	MK481133	MK481134	MK481135	MK481136			733 (30)	120 (30)	119 (30)	86 (30)
3	MK481137	MK481138	MK481139	MK481140			226 (202)	226 (202)	226 (202)	226 (202)
4	MK481141	MK481142	MK481143	MK481144			222 (220)	222 (220)	222 (220)	222 (220)
5	MK481145	MK481146	MK481147	MK481148			409 (196)	409 (196)	409 (196)	409 (196)
6	MK481149	MK481150	MK481151	MK481152			577 (115)	577 (115)	577 (115)	577 (115)
7	MK481153	MK481154	MK481155	MK481156			505 (339)	505 (339)	505 (339)	505 (339)
8	MK481157	MK481158	MK481159	MK481160			325 (207)	325 (207)	325 (207)	325 (207)
9	MK481161	MK481162	MK481163	MK481164			90 (21)	90 (21)	90 (21)	90 (21)
10	MK481165	MK481166	MK481167	MK481168			483 (349)	483 (349)	483 (349)	483 (349)
11	MK481169	MK481170	MK481171	MK481172			111 (91)	178 (158)	104 (84)	200 (180)
12	MK481173	MK481174	MK481175	MK481176			234 (234)	234 (234)	234 (234)	234 (234)
13	MK481177	MK481178	MK481179	MK481180			681 (291)	681 (291)	681 (291)	681 (291)
14	MK481181	MK481182	MK481183	MK481184			372 (345)	366 (339)	102 (75)	363 (336)
15	MK481185	MK481186	MK481187	MK481188			264 (257)	264 (257)	264 (257)	264 (257)
16	MK481189	MK481190	MK481191	MK481192			211 (57)	211 (57)	211 (57)	211 (57)
17	MK481193	MK481194	MK481195	MK481196			479 (168)	479 (168)	479 (168)	479 (168)
18	MK481197	MK481198	MK481199	MK481200			133 (61)	210 (61)	132 (61)	210 (61)
19	MK481201	MK481202	MK481203	MK481204			328 (247)	328 (247)	328 (247)	328 (247)
20	NA	MK481205	MK481206	MK481207			NA	226 (3)	226 (3)	226 (3)
21	MK481208	MK481209	MK481210	MK481211			404 (327)	81 (4)	404 (327)	81 (4)
22	MK481212	MK481213	MK481214	MK481215			457 (293)	238 (74)	457 (293)	238 (74)
23	MK481216	MK481217	MK481218	MK481219			66 (12)	351 (17)	346 (12)	352 (18)
24	MK481220	MK481221	MK481222	MK481223			369 (137)	369 (137)	369 (137)	369 (137)
25	MK481224	MK481225	MK481226	MK481227			277 (21)	277 (21)	277 (21)	277 (21)
26	MK481228	MK481229	MK481230	MK481231			150 (38)	150 (38)	150 (38)	150 (38)
27	MK481232	MK481233	MK481234	MK481235			229 (131)	229 (131)	229 (131)	229 (131)
28	MK481236	MK481237	MK481238	MK481239			179 (144)	179 (144)	179 (144)	179 (144)
29	MK481240	MK481241	MK481242	MK481243			502 (43)	502 (43)	502 (43)	502 (43)
30	MK481244	MK481245	MK481246	MK481247			81 (21)	81 (21)	81 (21)	81 (21)
31	MK481248	MK481249	MK481250	MK481251			152 (122)	152 (122)	152 (122)	152 (122)
