# Supplementary material for: Suppression of Wolbachia-mediated male-killing in the butterfly Hypolimnas bolina involves a single genomic region
Source: PeerJ. 2019 Oct 1;7:e7677. doi: 10.7717/peerj.7677 (PMC6777490; doi:10.7717/peerj.7677)
Supplement: Table S3 [file peerj-07-7677-s003.xlsx]

## Sheet: Marker SNP scoring
	Sample ID	Chromosome:	2	3	4	5	6	7	8	9	10	11	12	13	14	15	16	17	18	19	20	21	22	23	24	25	26	27	28	29	30	31
Grandparents:	17830108	Female Grandparent (Philippines)	AA	AG	TT	CT	CT	TT	AA	CC	GG	CT	TT	CC	CC	AG	CC	CC	AC	AG		CT	GG	GG	GG	AA	GC	AA	CT	TT	AT	CC
	1798	Male Grandparent (Moorea)	GG	GG	AA	CC	TT	GG	CC	TT	AA	CC	CC	CT	AA	GG	CT	TT	CC	GG	AA	TT	CC	AG	AG	AG	CC	AC	CC	GT	TT	CT
Parents:
	17830221	Female Parent (F1 from grandparents)	AG	AG	AT	CT	CT	GT	AC	CT	AG	CT	CT	CT	AC	AG	CT	CT	AC	AG	AG	CT	GC	AG	AG	AG	GC	AC	CT	GT	AT	CT
	17214201	Male Parent (Moorea)	GG	GG	AA	CC	TT	GG	CC	TT	GG	TT	CC	TT	AA	GG	TT	CC	CC	GG	AA	TT	GG	GG	GG	AA	GG	AA	CC	TT	TT	CC
Offspring:
	17830403	Female 1	AG	AG	AA	CC	CT	GG	AC	CT	AG	TT	CC	TT	AC	AG	CT	CC	CC	GG	AA	TT	GG	AG	GG	AG	GG	AC	CC	TT	TT	CC
	17830404	Female 2	AG	AG	AA	CT	TT	GG	AC	CT	GG	CT	CT	TT	AC	GG	CT	CC	CC	AG	AA	CT	GC	GG	AG	AA	GG	AA	CT	GT	AT	CT
	17830406	Female 3	AG	AG	AT	CT	CT	GG	CC	CT	AG	CT	CT	CT	AA	AG	CT	CC	AC	GG	AG	TT	GG	AG	NA	AG	GC	AC	CC	GT	TT	CT
	17830407	Female 4	GG	AG	AA	CT	CT	GG	AC	TT	AG	CT	CT	TT	AA	AG	CT	CT	CC	AG	AA	CT	GG	AG	AG	AA	GG	AC	CT	GT	AT	CT
	17830410	Female 5	AG	AG	AT	CT	TT	GG	CC	TT	AG	CT	CT	TT	AC	GG	CT	CT	CC	GG	AG	TT	GG	AG	AG	AG	GG	AC	CT	TT	TT	CT
	17830412	Female 6	GG	AG	AA	CC	TT	GG	AC	TT	AG	TT	CT	TT	AC	GG	TT	CT	CC	AG	AG	TT	GC	GG	GG	AG	GC	AC	CC	TT	AT	CT
	17830413	Female 7	GG	AG	AT	CT	CT	GT	CC	TT	AG	TT	CT	TT	AA	GG	TT	CT	CC	AG	AG	TT	GG	AG	GG	AA	GC	AC	CT	TT	TT	CT
	17830418	Female 8	AG	GG	AT	CC	CT	GG	AC	CT	AG	TT	CC	CT	AC	AG	TT	CC	CC	GG	AA	TT	GC	GG	GG	AG	GG	AC	CT	TT	AT	CC
	17830419	Female 9	AG	AG	AA	CC	TT	GG	AC	CT	GG	TT	CT	CT	AC	AG	TT	CT	CC	AG	AA	CT	GG	GG	GG	AA	GG	AA	CT	GT	AT	CC
	17830420	Female 10	GG	GG	AT	CT	TT	GG	AC	TT	GG	TT	CT	CT	AC	AG	TT	CT	CC	AG	AG	TT	GG	GG	GG	AA	GG	AC	CT	GT	AT	CC
	17830423	Female 11	GG	GG	AT	CT	TT	GT	CC	TT	GG	TT	CT	TT	AA	AG	CT	CC	CC	GG	AG	CT	GG	GG	AG	AG	GG	AA	CC	TT	AT	CT
	17830425	Female 12	AG	AG	AA	CC	TT	GT	CC	TT	GG	TT	CT	CT	AA	GG	CT	CT	CC	GG	AA	TT	GC	AG	AG	AG	GG	AC	CT	TT	TT	CC
	17830433	Female 13	GG	AG	AT	CC	CT	GT	AC	CT	GG	TT	CC	CT	AA	AG	TT	CT	AC	AG	AA	TT	GC	GG	AG	AA	GG	AC	CC	TT	AT	CC
	17830434	Female 14	GG	GG	AT	CC	TT	GT	AC	CT	AG	TT	CC	TT	AA	GG	CT	CC	AC	GG	AA	TT	GC	AG	GG	AG	GC	AC	CT	GT	TT	CT
	17830435	Female 15	AG	GG	AT	CT	CT	GG	AC	TT	AG	CT	CC	CT	AA	GG	CT	CT	AC	AG	AA	TT	GG	GG	GG	AG	GC	AC	CC	TT	AT	CT
	17830436	Female 16	GG	AG	AA	CC	CT	GG	AC	CT	AG	TT	CC	CT	AC	GG	TT	CT	CC	AG	AA	TT	GC	AG	GG	AG	GC	AA	CT	GT	TT	CC
	17830437	Female 17	GG	AG	AA	CC	CT	GT	AC	CT	AG	TT	CC	TT	AA	GG	TT	CC	AC	GG	AG	CT	GC	GG	GG	AA	GG	AC	CT	GT	AT	CT
	17830438	Female 18	AG	GG	AA	CC	CT	GG	AC	CT	GG	CT	CC	CT	AA	AG	CT	CT	CC	GG	AG	TT	GG	GG	GG	AA	GG	AA	CC	GT	AT	CC
	17830442	Female 19	GG	AG	AA	CC	TT	GG	CC	CT	AG	CT	CT	CT	AA	AG	TT	CT	CC	AG	AA	TT	GC	GG	GG	AG	GG	AC	CT	GT	AT	CC
	17830453	Female 20	GG	GG	AA	CT	CT	GG	CC	CT	AG	CT	CT	CT	AC	GG	CT	CC	CC	AG	AA	CT	GC	AG	AG	AA	GG	AA	CT	TT	TT	CT
	17830409	Male 1	GG	GG	AA	CT	TT	GT	CC	TT	GG	TT	CT	TT	AC	GG	CT	CC	AC	AG	AA	CT	GC	GG	GG	AA	GC	AA	CC	TT	AT	CC
	17830414	Male 2	AG	AG	AA	CT	TT	GT	CC	CT	GG	CT	CC	TT	AC	GG	TT	CC	CC	GG	AA	TT	GC	GG	AG	AA	GC	AA	CT	TT	AT	CC
	17830415	Male 3	AG	AG	AT	CT	CT	GT	AC	TT	AG	TT	CC	TT	AC	GG	TT	CC	AC	AG	AG	TT	GC	AG	GG	AA	GC	AA	CC	TT	TT	CT
	17830441	Male 4	AG	GG	AA	CT	CT	GG	CC	TT	AG	CT	CC	CT	AA	GG	CT	CC	AC	GG	AG	TT	GG	GG	GG	AA	GG	AA	CT	TT	TT	CT
	17830457	Male 5	AG	AG	AA	CC	CT	GT	AC	TT	AG	TT	CC	TT	AC	AG	CT	CT	AC	GG	AA	CT	GG	AG	AG	AA	GG	AC	CT	GT	TT	CC
	17830468	Male 6	GG	AG	AA	CT	CT	GG	CC	TT	AG	TT	CT	CT	AC	GG	TT	CT	CC	GG	AA	CT	GG	AG	GG	AA	GC	AC	CC	GT	TT	CC
	17830471	Male 7	AG	GG	AA	CC	CT	GG	CC	CT	GG	CT	CC	TT	AA	GG	CT	CT	AC	AG	AG	CT	GG	AG	AG	AA	GC	AA	CT	GT	TT	CT
