# Supplementary material for: Suppression of Wolbachia-mediated male-killing in the butterfly Hypolimnas bolina involves a single genomic region
Source: PeerJ. 2019 Oct 1;7:e7677. doi: 10.7717/peerj.7677 (PMC6777490; doi:10.7717/peerj.7677)
Supplement: Dataset S1 [file peerj-07-7677-s004.fas]

>MK481129_maternal_female_grandparent [organism=Hypolimnas bolina] kettin, partial cds
GTAAGATTATTTTTTGTTCTTAAAACGTGTCATATAAAATGAAATTGAATATTACGTTAC
TTATAAGTTGGACTGATTCTTAACTTTATCTCTTTCATAAGTATTTTCTAAACATTTTCT
ATTATAATTATGGTATATAATTAGAAAGCTTATACATATTAATAAAAAAATTAATATTTT
AATTTTTAGCTAAAGCTTCTCTGCAATTAGAGACAGTACATGAAACAGCTTTACAAAAGA
TCCGACAGTTAGAAGATACTTCCCGCTATCAGCGTCGGGAAGAGGTTGAGGTTGCTGTAA
ACCAAGCTCCACGTTTCATAACTCAACTGAACGGTCCCTCTAAGTTAGTTGAAGGACAGA
GTGCACATTATGAGTGCAGAATAGAGCCTTATCCTGATCCAACTATGCGAGTCGAATGGT
A
>MK481130_maternal_male_grandparent [organism=Hypolimnas bolina] kettin, partial cds
GTAAGATTATTTTTTGTTCTTAAAACGTGTCATATAAAATGAATTTGAATATTACGTTAC
TTATAAGTTGGACTGATTCTTAACTTTATCTCTTTCATAAGTATTTTCTAAACATTTTCT
ATTATAATTATGGTATATAATTAGAAAGCTTATACATATTAATAAAAAAATTAATATTTT
AATTTTTAGCTAAAGCTTCTCTGCAATTAGAGACAGTACATGAAACAGCTTTACAAAAGA
TCCGACAGTTAGAAGATACTTCCCGCTATCAGCGTCGGGAAGAGGTTGAGGTTGCTGTAA
ACCAAGCTCCACGTTTCATAACTCAACTGAACGGTCCCTCTAAGTTAGTTGAAGGACAGA
GTGCACATTATGAGTGCAGAATAGAGCCTTATCCTGATCCAACTATGCGAGTCGAATGGT
A
>MK481131_17770203 [organism=Hypolimnas bolina] kettin, partial cds
GTAAGATTATTTTTTGTTCTTAAAACGTGTCATATAAAATGAATTTGAATATTACGTTAC
TTATAAGTTGGACTGATTCTTAACTTTATCTCTTTCATAAGTATTTTCTAAACATTTTCT
ATTATAATTATGGTATATAATTAGAAAGCTTATACATATTAATAAAAAAATTAATATTTT
AATTTTTAGCTAAAGCTTCTCTGCAATTAGAGACAGTACATGAAACAGCTTTACAAAAGA
TCCGACAGTTAGAAGATACTTCCCGCTATCAGCGTCGGGAAGAGGTTGAGGTTGCTGTAA
ACCAAGCTCCACGTTTCATAACTCAACTGAACGGTCCCTCTAAGTTAGTTGAAGGACAGA
GTGCACATTATGAGTGCAGAATAGAGCCTTATCCTGATCCAACTATGCGAGTCGAATGGT
A
>MK481132_17770261 [organism=Hypolimnas bolina] kettin, partial cds
GTAAGATTATTTTTTGTTCTTAAAACGTGTCATATAAAATGAAWTTGAATATTACGTTAC
TTATAAGTTGGACTGATTCTTAACTTTATCTCTTTCATAAGTATTTTCTAAACATTTTCT
ATTATAATTATGGTATATAATTAGAAAGCTTATACATATTAATAAAAAAATTAATATTTT
AATTTTTAGCTAAAGCTTCTCTGCAATTAGAGACAGTACATGAAACAGCTTTACAAAAGA
TCCGACAGTTAGAAGATACTTCCCGCTATCAGCGTCGGGAAGAGGTTGAGGTTGCTGTAA
ACCAAGCTCCACGTTTCATAACTCAACTGAACGGTCCCTCTAAGTTAGTTGAAGGACAGA
GTGCACATTATGAGTGCAGAATAGAGCCTTATCCTGATCCAACTATGCGAGTCGAATGGT
A
>MK481133_maternal_female_grandparent [organism=Hypolimnas bolina] putative ammonium transporter 2, partial cds
TGTATGGGTTATTGGATAGGACATAAATGATTCTTGTCGAATTTTGGTCATTGGTTAAGA
TGTCTATACAAATTATTATTGCAAAAAGTTATTAATACATTTTAATTTGAGGAGACATAC
CAACTTGTATTTTTTCTGAAAATTGTAATAAGAAAAATATATTTATATATTATTTTACAT
TTATATGTATATAACTTTTGCTACGTTTTGATGAATATTACCAAAATACAGAGTAGTTAA
TTAATAAGGAATTTAATTAAAAGAAGCTATCTTGACCAAGTACATTTTTAAAACCATAGT
TTTGTTTTAGGAGTAATAGCGGTTGGTCTTTTCGCTGACAATCCTATACCAATGGACACT
ACTAACGGAAGATCTGGTCTATTCAAAGGTGATATATTATTATATTTCTAATAAATTAAG
ATCGAAAAATCAGGAAGACGGGATAGCAATTTTCGTATTATTTTCATCAGAGGGAAGACA
ATTAAATATTTCATTACACTTATTTTTCTAAAAAGTTATTGCTAAACAAAAAATAGTATT
ACAAATTTTTGAAGGACATTTTTTTATTAGTACATCTTTAATATTAGCACTTGGAAGAAG
GGTTATTTCTGATATGAATATTAAACATACAACATTACTCTTATCAAGGCGGTGGTTGGT
ACCTCCTCGGTGTCCAAACCCTCACAGGCGTGTGTCTGATGGCGTGGGGCGCGCTGGTGA
CCATGGCGTTGTT
>MK481134_maternal_male_grandparent [organism=Hypolimnas bolina] putative ammonium transporter 2, intron
TGTATGGGTTATTGGATAGGACATAAATGGTTCTTGTCGAATTTTGGTCATTGGTTAAGA
TRTCTATACGAATAATTATTGCAAATAGTTATTAATACATTTTAATTTGAGGAAACATAT

>MK481135_female_parent [organism=Hypolimnas bolina] putative ammonium transporter 2, intron
TGTATGGGTTATTGGATAGGACATAAATGRTTCTTGTCGAATTTTGGTCATTGGTTAAGA
TRTCTATACAAATWATTATTGCAAAWAGTTATTAATACATTTTAATTTGAGGAAACATAY

>MK481136_male_parent [organism=Hypolimnas bolina] putative ammonium transporter 2, intron
TGTATGGGTTATTGGATAGGACATAAATGGTTCTTGTCGAATTTTGGTCATTGGTTAAGA
TRTCTATACAAAWAATTATTGCAAAT
>MK481137_maternal_female_grandparent [organism=Hypolimnas bolina] protein msta, partial cds
AAAAAAAAACAGAAACAGTTGTATAGATTAAAATAACAGTTAATACAGATAAAATCWTTG
CTGCTATTGCAGAGATTGTAAGGGTTACTTACTACCGGATACATTTATCCTTCCAATTCT
CCATAAAACAAAATCACCAGATCCAAGTAACAGAGGTTTAGACAATAAGTTTTGGAAATG
CAACATCTGCAAGGATGAAGTRTCGGACGCAATCATACAACAGTTG
>MK481138_maternal_male_grandparent [organism=Hypolimnas bolina] protein msta, partial cds
AAWAAAAAACAGAAACAGTTGTATAGATTAAAATAACAGTTAATACAGATAAAATCWTTG
CTGCTATTGCAGAGATTGTAAGGGYTACTTACTACCGGATACATTTATYCTTCCAATTCT
CCATAAAACAAAATCACCAGATCCAAGTAACAGAGGTTTAGACAATAAGTTTTGGAAATG
CAACATCTGCAAGGATGAAGTGTCGGACGCGATCATACAACAGCTG
>MK481139_female_parent [organism=Hypolimnas bolina] protein msta, partial cds
AAAAAAAAACAGAAACAGTTGTATAGATTAAAATAACAGTTAATACAGATAAAATCATTG
CTGCTATTGCAGAGATTGTAAGGGTTACTTACTACCGGATACATTTATCCTTCCAATTCT
CCATAAAACAAAATCACCAGATCCAAGTAACAGAGGTTTAGACAATAAGTTTTGGAAATG
CAACATCTGCAAGGATGAAGTRTCGGACGCRATCATACAACAGTTG
>MK481140_male_parent [organism=Hypolimnas bolina] protein msta, partial cds
AAWAAAAAACAGAAACAGTTGTATAGATTAAAATAACAGTTAATACAGATAAAATCWTTG
CTGCTATTGCAGAGATTGTAAGGGYTACTTACTACCGGATACATTTATYCTTCCAATTCT
CCATAAAACAAAATCACCAGATCCAAGTAACAGAGGTTTAGACAATAAGTTTTGGAAATG
CAACATCTGCAAGGATGAAGTGTCGGACGCGATCATACAACAGCTG
>MK481141_maternal_female_grandparent [organism=Hypolimnas bolina] piezo-type mechanosensitive ion chael component, partial cds
ATCTGGTTCCCGCTCGTCTTCTTCGCCTTCGGGAACTCTGTAAGGATCGTTTATATAGTC
ACTTCAATCTTAATCATTGCTTGAGCCGTATGAAATAGGAGTCAGGACCAGCGCTAAATT
TGCTACAGGGGCACTAGAGGCCAGTGGCCAGGGCGGCGAAATTGAGTTTATGAGAGATTT
GTTTAAGATTTACATTTAAAATTAATTATACTCTATTAATTT
>MK481142_maternal_male_grandparent [organism=Hypolimnas bolina] piezo-type mechanosensitive ion chael component, partial cds
ATCTGGTTCCCGCTCGTCTTCTTCGCCTTCGGGAACTCTGTAAGGATCGTTTATATAGTC
ACTTCAATCTTAATCATTGCTTGAGCCGTATGAAATAGGAGTCAGGACCAGCGCTAAATT
TGCTACAGGGGCACTAGAGGCCAGTGGCCAGGGCGGCGAAATTGAGTTTATGAGAGATTT
GTTTAAGATTTACATTTAAAATTAATTATACTCTATTAAATT
>MK481143_female_parent [organism=Hypolimnas bolina] piezo-type mechanosensitive ion chael component, partial cds
ATCTGGTTCCCGCTCGTCTTCTTCGCCTTCGGGAACTCTGTAAGGATCGTTTATATAGTC
ACTTCAATCTTAATCATTGCTTGAGCCGTATGAAATAGGAGTCAGGACCAGCGCTAAATT
TGCTACAGGGGCACTAGAGGCCAGTGGCCAGGGCGGCGAAATTGAGTTTATGAGAGATTT
GTTTAAGATTTACATTTAAAATTAATTATACTCTATTAAWTT
>MK481144_male_parent [organism=Hypolimnas bolina] piezo-type mechanosensitive ion chael component, partial cds
ATCTGGTTCCCGCTCGTCTTCTTCGCCTTCGGGAACTCTGTAAGGATCGTTTATATAGTC
ACTTCAATCTTAATCATTGCTTGAGCCGTATGAAATAGGAGTCAGGACCAGCGCTAAATT
TGCTACAGGGGCACTAGAGGCCAGTGGCCAGGGCGGCGAAATTGAGTTTATGAGAGATTT
GTTTAAGATTTACATTTAAAATTAATTATACTCTATTAAATT
>MK481145_maternal_female_grandparent [organism=Hypolimnas bolina] ras GTPase-activating-like protein IQGAP1, partial cds
GAGATGAGACTGGAGAAAYGCGAATTAGACAAAAATCTCAATGAGAGTGAAATTGCAGCA
TCTGCCTTGTATTTGAACGCAATCGCATCTGTATCTGAAGCAGTAGAGAGAGGTGACGAA
ACAGCCGTTTGGAATGCTCTTAACTCTAGACACATTCAATTAGAAAGACTAAAACCACAC
TGCCGTCGCCGTTACYTTTCCGCATTAGTAACAGCCTTACAAGTGAAAGCTAGAGAACAG
TGTGAATGCCCTTTACTGACACTTGAAGACATAAAAGACACAATCGACATGGTCAACATG
AAGGATGACGACAATGACGAATGTAAGATCATTTCTGAGTACAAAGTAGTTATATTTATA
GTTATTCAAGCTTCGGCAAATAAATCACAATTTATTTATTAAGCTTCGC
>MK481146_maternal_male_grandparent [organism=Hypolimnas bolina] ras GTPase-activating-like protein IQGAP1, partial cds
GAGATGAGACTGGAGAAMYGCGAATTAGACAAAAATCTCAATGAGAGTGAAATTGCWGCA
TCTGCCTTGTATTTGAACGCAATCGCATCTGTATCTGAAGCAGTRGAGAGAGGTGACGAA
ACAGCCGTTTGGAATGCTCTTAACTCTAGACACATTCAATTAGAAAGACTAAAACCACAC
TGCCGTCGCCGTTACCTTTCCGCATTAGTAACAGCCTTACAAGTGAAAGCTAGAGAACAG
TGTGAATGCCCTTTACTGACACTTGAAGACATAAAAGACACAATCGACATGGTCAACATG
AAGGATGACGACAATGACGAATGTAAGATCATTTCTKRGTACAAAGTAGWTAYATTTRTA
GTTATTSAAGCTTCGGCAAATMAATCAYAATTTATTTATTAAGCTTCGC
>MK481147_female_parent [organism=Hypolimnas bolina] ras GTPase-activating-like protein IQGAP1, partial cds
GAGATGAGACTGGAGAAATGCGAATTAGACAAAAATCTCAATGAGAGTGAAATTGCAGCA
TCTGCCTTGTATTTGAACGCAATCGCATCTGTATCTGAAGCAGTAGAGAGAGGTGACGAA
ACAGCCGTTTGGAATGCTCTTAACTCTAGACACATTCAATTAGAAAGACTAAAACCACAC
TGCCGTCGCCGTTACYTTTCCGCATTAGTAACAGCCTTACAAGTGAAAGCTAGAGAACAG
TGTGAATGCCCTTTACTGACACTTGAAGACATAAAAGACACAATCGACATGGTCAACATG
AAGGATGACGACAATGACGAATGTAAGATCATTTCTGAGTACAAAGTAGWTATATTTATA
GTTATTCAAGCTTCGGCAAATAAATCACAATTTATTTATTAAGCTTCGC
>MK481148_male_parent [organism=Hypolimnas bolina] ras GTPase-activating-like protein IQGAP1, partial cds
GAGATGAGACTGGAGAAATGCGAATTAGACAAAAATCTCAATGAGAGTGAAATTGCAGCA
TCTGCCTTGTATTTGAACGCAATCGCATCTGTATCTGAAGCAGTAGAGAGAGGTGACGAA
ACAGCCGTTTGGAATGCTCTTAACTCTAGACACATTCAATTAGAAAGACTAAAACCACAC
TGCCGTCGCCGTTACCTTTCCGCATTAGTAACAGCCTTACAAGTGAAAGCTAGAGAACAG
TGTGAATGCCCTTTACTGACACTTGAAGACATAAAAGACACAATCGACATGGTCAACATG
AAGGATGACGACAATGACGAATGTAAGATCATTTCTGAGTACAAAGTAGATATATTTATA
GTTATTCAAGCTTCGGCAAATAAATCACAATTTATTTATTAAGCTTCGC
>MK481149_maternal_female_grandparent [organism=Hypolimnas bolina] ribosomal protein L15, partial cds
AATATTACATTTGTACTTCTGCAAGTTCAAGRGTTACAAATAATTTTAAAGAAAAAATTT
ATAAGRARGATAACAGTTGGCAAATACTAYATTATTAACCTTAAAAGTTATCCTYGTAAT
GAAAATACCAATTTTTATCAGGAACGTGTTGGCCGTCGTTGCGGTGGTCTCCGTGTGCTC
AACTCATACTGGGTTGCCCAAGATTCTTCATACAAATACTATGAAGTCATCCTCGTTGAT
CCCTCACACAAGGTAAAAATGTTTAACTTATACAATACCTATTTAGCCATAATTTTATAA
CGGAAATTGCTTCACATTAAAATGATGAACTCTTATGTCATGCACCAATCTGAAAGGTTT
TGCTGAAAATTCACCTACCATTTTATCTGATTTATTTCCCTTTTTAAATATTAAAATGAT
AGTTTTTAGATCCTTTTTTGAACTATATTATATATTTCAGGCAATTCGTCGTGATCCCAA
GATCAACTGGATAGTAAATGCTGTGCACAAGCACCGTGAAATGCGAGGTCTCACATCGGC
TGGCAAGAGCTCTCGYGGCCTTGGCAAGGGTCACCGT
>MK481150_maternal_male_grandparent [organism=Hypolimnas bolina] ribosomal protein L15, partial cds
AATATTACATTTRTACTTCTGCAAGTTCAAGAGTTACAAATAATTTTAAAGAAAAAATTT
ATAAGAAAGATAACAGTTGKCAAATACTATATTATTAACCTTAAAAGTTATCCTTGTAAT
GAAAATACCAATTTTTATCAGGAACGTGTTGGCCGTCGTTGCGGTGGTCTCCGTGTGCTC
AACTCATACTGGGTTGCCCAAGATTCTTCATACAAATACTATGAAGTCATCCTCGTTGAT
CCCTCACACAAGGTAAAAATGTTTAACTTATACAATACCTATTTAGCCATAATTTTATAA
CGGAAATTGCTTCACATTAAAATGATGAACTCTTATGTCATGCACCAATCTGAAAGGTTT
TGCTGAAAATTCACCTACCATTTTATCTGATTTATTTCCCTTTTTAAATATTAAAATGAT
AGTTTTTAGATCCTTTTTTGAAMTATATTATATATTTCAGGCAATTCGTCGTGATCCCAA
GATCAACTGGATAGTAAATGCTGTGCACAAGCACCGTGAAATGCGAGGTCTCACATCGGC
TGGCAAGAGCTCYCGTGGCCTTGGCAAGGGTCACCGT
>MK481151_female_parent [organism=Hypolimnas bolina] ribosomal protein L15, partial cds
AATATTACATTTRTACTTCTGCAAGTTCAAGAGTTACAAATAATTTTAAAGAAAAAATTT
ATAAGRAAGATAACAGTTGGCAAATACTAYATTATTAACCTTAAAAGTTATCCTYGTAAT
GAAAATACCAATTTTTATCAGGAACGTGTTGGCCGTCGTTGCGGTGGTCTCCGTGTGCTC
AACTCATACTGGGTTGCCCAAGATTCTTCATACAAATACTATGAAGTCATCCTCGTTGAT
CCCTCACACAAGGTAAAAATGTTTAACTTATACAATACCTATTTAGCCATAATTTTATAA
CGGAAATTGCTTCACATTAAAATGATGAACTCTTATGTCATGCACCAATCTGAAAGGTTT
TGCTGAAAATTCACCTACCATTTTATCTGATTTATTTCCCTTTTTAAATATTAAAATGAT
AGTTTTTAGATCCTTTTTTGAAMTATATTATATATTTCAGGCAATTCGTCGTGATCCCAA
GATCAACTGGATAGTAAATGCTGTGCACAAGCACCGTGAAATGCGAGGTCTCACATCGGC
TGGCAAGAGCTCTCGYGGCCTTGGCAAGGGTCACCGT
>MK481152_male_parent [organism=Hypolimnas bolina] ribosomal protein L15, partial cds
AATATTACATTTRTACTTCTGCAAGTTCAAGAGTTACAAATAATTTTAAAGAAAAAATTT
ATAAGGAAGATAACAGTTGGCAAATACTATATTATTAACCTTAAAAGTTATCCTTGTAAT
GAAAATACCAATTTTTATCAGGAACGTGTTGGCCGTCGTTGCGGTGGTCTCCGTGTGCTC
AACTCATACTGGGTTGCCCAAGATTCTTCATACAAATACTATGAAGTCATCCTCGTTGAT
CCCTCACACAAGGTAAAAATGTTTAACTTATACAATACCTATTTAGCCATAATTTTATAA
CGGAAATTGCTTCACATTAAAATGATGAACTCTTATGTCATGCACCAATCTGAAAGGTTT
TGCTGAAAATTCACCTACCATTTTATCTGATTTATTTCCCTTTTTAAATATTAAAATGAT
AGTTTTTAGATCCTTTTTTGARCTATATTATATATTTCAGGCAATTCGTCGTGATCCCAA
GATCAACTGGATAGTAAATGCTGTGCACAAGCACCGTGAAATGCGAGGTCTCACATCGGC
TGGCAAGAGCTCTCGTGGCCTTGGCAAGGGTCACCGT
>MK481153_maternal_female_grandparent [organism=Hypolimnas bolina] ATP-binding cassette sub-family E member 1, partial cds
TCATCGGTACTCAAGAACTCTTTCAAACTCCACCGGTTGCCAATACCWCGCCCAGGTGAA
GTTCTGGGTCTTGTTGGTCAGAACGGTATTGGGAAGTCTACTGCTTTGAAGATTCTTGCA
GGCAAACAGAAGCCCAACTTGGGTAGATATGCTGTAAGTAAAAAAAATATGTACCTTGAA
AAAGTTTACATTTTCTGTAGAAATAATAAAATTATAATTAAAATTTTTGTTGAAATTTAA
ATATTTTTTACTTAATTTTGACTTTAATAATTAATTGTTGCAACTTGCGCAAGGAATGAA
ATGGATAAGCAGAAAAAGAATCTAGATAAAAGTTATCATACTTTTTTAAAAGTAATATAT
ACACATAGTAAGGTAAATTATTGAGTCATTGAAATGGGCCTAAAGATGTGATTTATTGAT
TGTTTTGACTATTGTAAATACTTGATAGGCCTCATAACTATGCATAGAATTTTTCATCCC
CATATTTAAACCCTTAATTTTACTT
>MK481154_maternal_male_grandparent [organism=Hypolimnas bolina] ATP-binding cassette sub-family E member 1, partial cds
TCATCGGTACTCAAGAACTCTTTCAAACTCCACCGGTTGCCAATACCTCGCCCAGGTGAA
GTTCTGGGTCTTGTTGGTCAGAACGGTATTGGGAAGTCTACTGCTTTGAAGATTCTTGCA
GGCAAACAGAAGCCCAACTTGGGTAGATATGCTGTAAGTAAAAAAAATATGTACCTTGAA
AAAGTTTACATTTTCTGTARAAATAATAAAATTATAATTAAAATTTTTGTTKAAATTTAA
ATATTTTTTACTTCATTTTGACTTTAATAATTAATTGTTGCAACTTGCGCAAGGAATGAA
ATGGATAAGCAGAAAAAGAATCTAGATAAAAGTTATCAYACYTTTTTWAAAGTAATATAT
ACACATAGTAAGGTAAATTATTGAGTCATTGAAATGGGCCTAAAGATGTGATTTATTGAT
TGTTTTGACTATTGTAAATACTTGATAGGCCTCATAACTATGCATAGAATTTTTCATCCC
CATATTTAAACCCTTAATTTTACTT
>MK481155_female_parent [organism=Hypolimnas bolina] ATP-binding cassette sub-family E member 1, partial cds
TCATCGGTACTCAAGAACTCTTTCAAACTCCACCGGTTGCCAATACCTCGCCCAGGTGAA
GTTCTGGGTCTTGTTGGTCAGAACGGTATTGGGAAGTCTACTGCTTTGAAGATTCTTGCA
GGCAAACAGAAGCCCAACTTGGGTAGATATGCTGTAAGTAAAAAAAATATGTACCTTGAA
AAAGTTTACATTTTCTGTAGAAATAATAAAATTATAATTAAAATTTTTGTTKAAATTTAA
ATATTTTTTACTTMATTTTGACTTTAATAATTAATTGTTGCAACTTGCGCAAGGAATGAA
ATGGATAAGCAGAAAAAGAATCTAGATAAAAGTTATCAYACTTTTTTAAAAGTAATATAT
ACACATAGTAAGGTAAATTATTGAGTCATTGAAATGGGCCTAAAGATGTGATTTATTGAT
TGTTTTGACTATTGTAAATACTTGATAGGCCTCATAACTATGCATAGAATTTTTCATCCC
CATATTTAAACCCTTAATTTTACTT
>MK481156_male_parent [organism=Hypolimnas bolina] ATP-binding cassette sub-family E member 1, partial cds
TCATCGGTACTCAAGAACTCTTTCAAACTCCACCGGTTGCCAATACCTCGCCCAGGTGAA
GTTCTGGGTCTTGTTGGTCAGAACGGTATTGGGAAGTCTACTGCTTTGAAGATTCTTGCA
GGCAAACAGAAGCCCAACTTGGGTAGATATGCTGTAAGTAAAAAAAATATGTACCTTGAA
AAAGTTTACATTTTCTGTAGAAATAATAAAATTATAATTAAAATTTTTGTTGAAATTTAA
ATATTTTTTACTTCATTTTGACTTTAATAATTAATTGTTGCAACTTGCGCAAGGAATGAA
ATGGATAAGCAGAAAAAGAATCTAGATAAAAGTTATCATACYTTTTTWAAAGTAATATAT
ACACATAGTAAGGTAAATTATTGAGTCATTGAAATGGGCCTAAAGATGTGATTTATTGAT
TGTTTTGACTATTGTAAATACTTGATAGGCCTCATAACTATGCATAGAATTTTTCATCCC
CATATTTAAACCCTTAATTTTACTT
>MK481157_maternal_female_grandparent [organism=Hypolimnas bolina] ubiquitin-conjugating enzyme E2 isoform 2 gene, partial cds
GAAGTGGTTTTGTTTTTCTTACACATGTAGGAATAATCGAAATGTGACAAATGTTGAATT
ACAGGGTTTCGTCGCCAGGCCAATGAAAAACCCAGATGGATCCCTTAATCTCATGACTTG
GGAATGTGCGATTCCTGGTAAAAAGGGGGTTAGTATGCAAATATTTTTTTATAAATTTTC
TAGAAATTTTTGTGTTCTTTGTTTTGAAATATGTTTCTTTTGTTACTCTCATAACTTTTT
AAAATCACCTTTTTGTCTAAAGAAGTATTAAGTCTTATAATTTTGGATGTACTTTTATGT
TATAAAAACCCTCAACAGAAGATTT
>MK481158_maternal_male_grandparent [organism=Hypolimnas bolina] ubiquitin-conjugating enzyme E2 isoform 2 gene, partial cds
GAAGTGGTTTTGTTTTTCTTACACATGTAGSARTAATCGAAATGTGACAAATGTTGAATT
ACAGGGTTTCGTCGCCAGGCCAATGAAAAACCCAGATGGWTCCCTTAATCTCATGACTTG
GGAATGTGCGATTCCTGGTAAAAAGGGGGTTAGTATGCAAATATTTTTTTAGAAATTTTC
TAGAAATTTTTGTGTTCTTTGTTTTGCAATATGTTTYTTTTGTTACTCTCATAACTTTTT
AAAATYACATTTTTGTCTAAAGAAGTATTAAGTCTTATAATTTTGGATGTACTTTTATGT
YATAAAAATCCTCAACAGAAGATTT
>MK481159_female_parent [organism=Hypolimnas bolina] ubiquitin-conjugating enzyme E2 isoform 2 gene, partial cds
GAAGTGGTTTTGTTTTTCTTACACATGTAGGAATAATCGAAATGTGACAAATGTTGAATT
ACAGGGTTTCGTCGCCAGGCCAATGAAAAACCCAGATGGWTCCCTTAATCTCATGACTTG
GGAATGTGCGATTCCTGGTAAAAAGGGGGTTAGTATGCAAATATTTTTTTAKAAATTTTC
TAGAAATTTTTGTGTTCTTTGTTTTGMAATATGTTTCTTTTGTTACTCTCATAACTTTTT
AAAATCACMTTTTTGTCTAAAGAAGTATTAAGTCTTATAATTTTGGATGTACTTTTATGT
YATAAAAAYCCTCAACAGAAGATTT
>MK481160_male_parent [organism=Hypolimnas bolina] ubiquitin-conjugating enzyme E2 isoform 2 gene, partial cds
GAAGTGGTTTTGTTTTTCTTACACATGTAGCAATAATCGAAATGTGACAAATGTTGAATT
ACAGGGTTTCGTCGCCAGGCCAATGAAAAACCCAGATGGATCCCTTAATCTCATGACTTG
GGAATGTGCGATTCCTGGTAAAAAGGGGGTTAGTATGCAAATATTTTTTTAGAAATTTTC
TAGAAATTTTTGTGTTCTTTGTTTTGCAATATGTTTTTTTTGTTACTCTCATAACTTCTT
AAAATTACATTTTTGTCTAAAGAAGTATTAAGTCTTATAATTTTGGATGTACTTTTATGT
TATAAAAATCCTCAACAGAAGATTT
>MK481161_maternal_female_grandparent [organism=Hypolimnas bolina] ecdysteroid-inducible angiotnesin-converting enzyme-related protein gene, partial cds
ACTCGCGCGGAGGACTACAACTGCCACTACTGGCGGCTTCGTGACGSTCTGCAAGGTGTG
GAGCCTCCCGCGCCGCGCTCGGAGGAAGAC
>MK481162_maternal_male_grandparent [organism=Hypolimnas bolina] ecdysteroid-inducible angiotnesin-converting enzyme-related protein gene, partial cds
ACTCGCGCGGAGGACTACAATTGCCACTACTGGCGGCTTCGTGACGCTCTGCAAGGTGTG
GAGCCTCCCGCGCCGCGCTCGGAGGAAGAC
>MK481163_female_parent [organism=Hypolimnas bolina] ecdysteroid-inducible angiotnesin-converting enzyme-related protein gene, partial cds
ACTCGCGCGGAGGACTACAAYTGCCACTACTGGCGGCTTCGTGACGCTCTGCAAGGTGTG
GAGCCTCCCGCGCCGCGCTCGGAGGAAGAC
>MK481164_male_parent [organism=Hypolimnas bolina] ecdysteroid-inducible angiotnesin-converting enzyme-related protein gene, partial cds
ACTCGCGCGGAGGACTACAATTGCCACTACTGGCGGCTTCGTGACGCTCTGCAAGGTGTG
GAGCCTCCCGCGCCGCGCTCGGAGGAAGAC
>MK481165_maternal_female_grandparent [organism=Hypolimnas bolina] laccase 2, partial cds
TTTAAATAATTTTGCCAGTTTCATTCTTATAWAAATAAAAAGTAGCTATAATGAAAATAA
ATGTAGAAGACCTTAACGTAGAAGTAGCTTATGCACGTTATATTAGTAATTGCACGTACC
TTTCTCCTCACTAACTATTCAGGTAATGAACCCCTTGGATGCGAGATGTAACGTTCGCAG
AAACGACGCTATTTGCGTCAGTCAACTCAAAAATGCACAAAATATTGACCCCGCGATTTT
ACAAGAGAGACCCGACGTCAAGATCTTCTTGCCATTCCGTTTCTTCGCATACAGACCGGA
AATGTTGTTCCAACCTAACACCTACAACAGATACTTGGGTAAGAATACGGAGAATATATT
GAAATATCGGTAGATGATGTGCTGTTTAAAACAATATATTAATCATGATTACATATTGCA
GTGGCGCCACAAGGAGATCACGTCATTAGTTTAATAGACGAAATCTCATACATGTCTCCT
CCT
>MK481166_maternal_male_grandparent [organism=Hypolimnas bolina] laccase 2, partial cds
TTTAAATAATTTTGCCAGTTTCATTCTTATATAAATAAAAAGTAGCTATAATGAAAATAA
ATGTAGAAGACCTTAACGTAGAAGTAGCTTATGCACGTTATATTAGTAATTGCACGTACC
TTTCTCCTCACTAACTATTCAGGTAATGAACCCCTTGGATGCGAGATGTAACGTTCGCAG
AAACGACGCTATTTGCGTCAGTCAACTCAAAAATGCACAAAATATTGACCCCGCGATTTT
ACAAGAGAGACCCGACGTCAAGATCTTCTTGCCATTCCGCTTCTTCGCATACAGACCGGA
AATGTTGTTCCAACCTAACACCTACAACAGATACTTGGGTAAGAATACAGAGAATATATT
GAAATATCGGTAGATGATGTGCTGTTTAAAACAATATATTAATCATGATTACATATTGCA
GTGGCGCCACAAGGAGATCACGTCATTAGTTTAATAGACGAAATCTCATACATGTCTCCT
CCT
>MK481167_female_parent [organism=Hypolimnas bolina] laccase 2, partial cds
TTTAAATAATTTTGCCAGTTTCATTCTTATAWAAATAAAAAGTAGCTATAATGAAAATAA
ATGTAGAAGACCTTAACGTAGAAGTAGCTTATGCACGTTATATTAGTAATTGCACGTACC
TTTCTCCTCACTAACTATTCAGGTAATGAACCCCTTGGATGCGAGATGTAACGTTCGCAG
AAACGACGCTATTTGCGTCAGTCAACTCAAAAATGCACAAAATATTGACCCCGCGATTTT
ACAAGAGAGACCCGACGTCAAGATCTTCTTGCCATTCCGYTTCTTCGCATACAGACCGGA
AATGTTGTTCCAACCTAACACCTACAACAGATACTTGGGTAAGAATACRGAGAATATATT
GAAATATCGGTAGATGATGTGCTGTTTAAAACAATATATTAATCATGATTACATATTGCA
GTGGCGCCACAAGGAGATCACGTCATTAGTTTAATAGACGAAATCTCATACATGTCTCCT
CCT
>MK481168_male_parent [organism=Hypolimnas bolina] laccase 2, partial cds
TTTAAATAATTTTGCCAGTTTCATTCTTATATAAATAAAAAGTAGCTATAATGAAAATAA
ATGTAGAAGACCTTAACGTAGAAGTAGCTTATGCACGTTATATTAGTAATTGCACGTACC
TTTCTCCTCACTAACTATTCAGGTAATGAACCCCTTGGATGCGAGATGTAACGTTCGCAG
AAACGACGCTATTTGCGTCAGTCAACTCAAAAATGCACAAAATATTGACCCCGCGATTTT
ACAAGAGAGACCCGACGTCAAGATCTTCTTGCCATTCCGTTTCTTCGCATACAGACCGGA
AATGTTGTTCCAACCTAACACCTACAATAGATACTTGGGTAAGAATACGGAGAATATATT
GAAATATCGGTAGATGATGTGCTGTTTAAAACAATATATTWATCATGATTACATATTGCA
GTGGCGCCACAAGGAGATCACGTCATTAGTTTAATAGACGAAATCTCATACATGTCTCCT
CCT
>MK481169_maternal_female_grandparent [organism=Hypolimnas bolina] zinc finger protein 271-like, intron
NTAAATTCATTTCGTGCTCGATRAATAAAAACATCGTGRGACTTATAACAYCTGTATATC
CGGCTCGAAGGACCAGCGTRGTAGAAGAGGAGGCCTYAACCSAGTGGGACAT
>MK481170_maternal_male_grandparent [organism=Hypolimnas bolina] zinc finger protein 271-like, intron
CTAGTGATTGGCCATGTCRATCTCAACCAATGACCCCTGCTGACTTTTCAAGTGCTAAAT
TCGAGTTTAAATTCATTTCGTGCTCGATAAATAAAAACATCGTGAGACTTATAACACCTG
TATATCCGGCTCGAAGGACCAGCGTGGTAGAAGAGGACGCCTTAACCCAGTGGGACAT
>MK481171_maternal_female_parent [organism=Hypolimnas bolina] zinc finger protein 271-like, intron
NTAAATTYATTTCGTGCTCGATRAATAAAAACATCGTGAGACTTATAACAYCTGTATATC
CGGCTCGAAGGACCAGCGTGGTAGAAGAGGASGCCTYAACCCAGTGGGACAT
>MK481172_maternal_male_parent [organism=Hypolimnas bolina] zinc finger protein 271-like, intron
ACCACAGGAATCGAGATTGCCTAGTGATTGGCCATGTCGATCTCAACCAATGACCCCTGC
TGACTTTTTTCAAGTCCTAAATTCGAGTTTAAATTAATTTCGTGCTCGATGAATAAAAAC
ATCGTGAGACTTATAACATCTGTATATCCGGCTCGAAGGACCAGCGTGGTAGAAGAGGAC
GCCTTAACCCAGTGGGAAAT
>MK481173_maternal_female_grandparent [organism=Hypolimnas bolina] ribosomal protein L9 gene, partial cds
GTAAGAACCGTATGTTCCCATGTTGAAAACATGATCAAAGGTATGTGGTATATATTTAAA
CTTTGTTTTTGTTTTAGTTTCAAAATGTTATACTTATTCAGCCTATTCTATTACAAATTT
AGAATATTTCTATTAATAGTTATTATAAATTATCACATTAATTCGTATCAATGTTACACT
ATTTATATTTTATCATGAATTAATTATTTTTTAGTCTAATTTGAATTTATTGAT
>MK481174_maternal_male_grandparent [organism=Hypolimnas bolina] ribosomal protein L9 gene, partial cds
GTAAGAACCGTATGTTCCCATGTTGAAAACATGATCAAAGGTATGTGGTATATATTTAAA
CTTTGTTTTTGTTTTAGTTTCAAAATGTTATACTTATTCAGCCTATTCTATTACAAATTT
AGAATATTTCTATTAATAGTTATTATAAATTATCACATTAATTCGTATCAATGTTACACT
ATTTATATTTTATCATGAACTAATTATTTTTTAGTCTAATTTGAATTTATTGAC
>MK481175_female_parent [organism=Hypolimnas bolina] ribosomal protein L9 gene, partial cds
GTAAGAACCGTATGTTCCCATGTTGAAAACATGATCAAAGGTATGTGGTATATATTTAAA
CTTTGTTTTTGTTTTAGTTTCAAAATGTTATACTTATTCAGCCTATTCTATTACAAATTT
AGAATATTTCTATTAATAGTTATTATAAATTATCACATTAATTCGTATCAATGTTACACT
ATTTATATTTTATCATGAAYTAATTATTTTTTAGTCTAATTTGAATTTATTGAY
>MK481176_male_parent [organism=Hypolimnas bolina] ribosomal protein L9 gene, partial cds
GTAAGAACCGTATGTTCCCATGTTGAAAACATGATCAAAGGTATGTGGTATATATTTAAA
CTTTGTTTTTGTTTTAGTTTCAAAATGTTATACTTATTCAGCCTATTCTATTACAAATTT
AGAATATTTCTATTAATAGTTATTATAAATTATCACATTAATTCGTATCAATGTTACACT
ATTTATATTTTATCATGAAYTAATTATTTTTTAGTCTAATTTGAATTTATTGAC
>MK481177_maternal_female_grandparent [organism=Hypolimnas bolina] yellow, partial cds
GTATACGACTTGAACACCGATCAACGTATCAGACGATACGTTTTCCGACCTGAAGACATA
GTTTCTACAACTTTCATCGCAAACATAGCTTTAGACGAAGGACTTACTTGCGATGATACC
TTCGCCTATTTCTCTGATGAACTTGGATATGGCCTCATCGCTTATTCTTGGGAACAAAAC
AAGTCATGGAGATTCAGCCATAGCTACTTTATGCCCGATCCTCTTGTTGGAGACTTTAAC
ATTGCTGGTCTTAACTTCCAATGGGGCGCAGAAGGTATATTTGGAATAACCACATCCCCT
ATGGGCGCTGATGGTTTTAGAACACTTTACTTCAGTCCTCTTTCGAGTTATACAGAATTC
TCCGTTTCGACACGAATTTTAAGAGACGAATCTAAAGTTAAAGGATCTTACCGYGACTTT
AAGGTTGTCGGTTCTCGCGGTCGCGACACACATACCACTGCCAAAGTTATGGACAGCACT
GGTGTTCAACTATACAGTTTAATCGATCAAAATGCCATTGGTTGCTGGAACTCCGCCTTT
ACTTTGAAACCTCAAAATACTGCCGTTGTTGATAAAGATGATGTCGGCCTTGTTTTTCCC
TGTGATGTGAAAATTGATGACAGCAGAAATGTTTGGGTAATATCAGACCGAATGCCCGTA
TTTTTGGAATCGGAACTAAAT
>MK481178_maternal_male_grandparent [organism=Hypolimnas bolina] yellow, partial cds
GTATACGACTTGAACACCGATCAACGTATCAGACGATACGTTTTCCGACCTGAAGACATA
GTTTCTACAACTTTCATCGCAAACATAGCTTTAGACGAAGGACTTACTTGCGATGATACC
TTCGCCTATTTCTCTGATGAACTTGGATATGGCCTCATCGCTTATTCTTGGGAACAAAAC
AAGTCATGGAGATTCAGCCATAGCTACTTTATGCCCGATCCTCTTGTTGGAGACTTTAAC
ATTGCTGGTCTTAACTTCCAATGGGGCGCAGAAGGTATATTTGGAATAACYACATCCCCT
ATGGGCGCTGATGGTTTTAGAACACTTTACTTCAGTCCTCTTTCGAGTTATACAGAATTC
TCCGTTTCGACACGAATTTTAAGAGACGAATCTAAAGTTAAAGGATCTTACCGCGACTTT
AAGGTTGTCGGTTCTCGCGGTCGCGACACACATACCACTGCCAAAGTTATGGACAGCACT
GGTGTTCAACTATACAGTTTAATCGATCAAAATGCCATTGGCTGCTGGAACTCCGCCTTT
ACTTTGAAACCTCAAAATACTGCCGTTGTTGATAAAGATGATGTCGGTCTTGTTTTTCCC
TGTGATGTGAAAATTGATGACAGCAGAAATGTTTGGGTAATATCAGACCGAATGCCCGTA
TTTTTGGAATCGGAACTAAAT
>MK481179_female_parent [organism=Hypolimnas bolina] yellow, partial cds
GTATACGACTTGAACACCGATCAACGTATCAGACGATACGTTTTCCGACCTGAAGACATA
GTTTCTACAACTTTCATCGCAAACATAGCTTTAGACGAAGGACTTACTTGCGATGATACC
TTCGCCTATTTCTCTGATGAACTTGGATATGGCCTCATCGCTTATTCTTGGGAACAAAAC
AAGTCATGGAGATTCAGCCATAGCTACTTTATGCCCGATCCTCTTGTTGGAGACTTTAAC
ATTGCTGGTCTTAACTTCCAATGGGGCGCAGAAGGTATATTTGGAATAACYACATCCCCT
ATGGGCGCTGATGGTTTTAGAACACTTTACTTCAGTCCTCTTTCGAGTTATACAGAATTC
TCCGTTTCGACACGAATTTTAAGAGACGAATCTAAAGTTAAAGGATCTTACCGYGACTTT
AAGGTTGTCGGTTCTCGCGGTCGCGACACACATACCACTGCCAAAGTTATGGACAGCACT
GGTGTTCAACTATACAGTTTAATCGATCAAAATGCCATTGGYTGCTGGAACTCCGCCTTT
ACTTTGAAACCTCAAAATACTGCCGTTGTTGATAAAGATGATGTCGGYCTTGTTTTTCCC
TGTGATGTGAAAATTGATGACAGCAGAAATGTTTGGGTAATATCAGACCGAATGCCCGTA
TTTTTGGAATCGGAACTAAAT
>MK481180_male_parent [organism=Hypolimnas bolina] yellow, partial cds
GTATACGACTTGAACACCGATCAACGTATCAGACGATACGTTTTCCGACCTGAAGACATA
GTTTCTACAACTTTCATCGCAAACATAGCTTTAGACGAAGGACTTACTTGCGATGATACC
TTCGCCTATTTCTCTGATGAACTTGGATATGGCCTCATCGCTTATTCTTGGGAACAAAAC
AAGTCATGGAGATTCAGCCATAGCTACTTTATGCCCGATCCTCTTGTTGGAGACTTTAAC
ATTGCTGGTCTTAACTTCCAATGGGGCGCAGAAGGTATATTTGGAATAACTACATCCCCT
ATGGGCGCTGATGGTTTTAGAACACTTTACTTCAGTCCTCTTTCGAGTTATACAGAATTC
TCCGTTTCGACACGAATTTTAAGAGACGAATCTAAAGTTAAAGGATCTTACCGCGACTTT
AAGGTTGTCGGTTCTCGCGGTCGCGACACACATACCACTGCCAAAGTTATGGACAGCACT
GGTGTTCAACTATACAGTTTAATCGATCAAAATGCCATTGGCTGCTGGAACTCCGCCTTT
ACTTTGAAACCTCAAAATACTGCCGTTGTTGATAAAGATGATGTCGGTCTTGTTTTTCCC
TGTGATGTGAAAATTGATGACAGCAGAAATGTTTGGGTAATATCAGACCGAATGCCCGTA
TTTTTGGAATCGGAACTAAAT
>MK481181_maternal_female_grandparent [organism=Hypolimnas bolina] 40S ribosomal protein S3, partial cds
AAACAATACTTTTTTTAAATGGATATGCTTGTATCATACATTAAAAGACAAATTGATGTC
TATTATTTGGTAATAATTAGATTATTTAGATGATCAATATTATGAATATTTAAGTTTAAA
GATTTCTGAATGCTAATAAAATTTTATGCGGACTGTAGGTATTATTTTTTCAGCTAATAT
TTTAGGTTCTTGTTTACTTCAATATTTAGAAAGATTTAAATGAAAAGTTACCTAACAAAT
GAAAGAATAACTGCAAAGTAATTTTATTAAATTTTATTACATAAAATTAGCTAAAAATTG
TACTCCTATGTCAATATAACTTTTCTTTTTCCAGGTTTGGCTGTTCGTCGTGCCTGCTAC
GGTGTCCTCAGA
>MK481182_maternal_male_grandparent [organism=Hypolimnas bolina] 40S ribosomal protein S3, partial cds
AACAATACTTTTTTTAAATGGATATGCTTGTATCATACATTAAAAGACAAATTGATGTCT
ATTATTTGGTAATAATTAGATTATTTAGATGATCAATATTATGAATATTTAAGTTTAAAG
ATTTCTGAATGCTAATAAAATTTTATGCGGACTGTAGGTATTGTTTTTTCAGCTAATATT
TTAGCTTGTTGTTTACTTCAATATTTAGAAAGATTTAAATGAAAAGTTACCTAACAAATG
AAAGAATAACTGCAAAGTAGTAATATTTTATTAAATAAAATTAGCTAAATATTTTACTCC
TATGTCAATATAACTTTTCTTTTTCCAGGTTTGGCTGTCCGTCGTGCCTGCTACGGTGTC
CTCAGA
>MK481183_female_parent [organism=Hypolimnas bolina] 40S ribosomal protein S3, partial cds
ATTTTATTAMATAAAATTAGCTAAAWATTKTACTCCTATGTCAATATAACTTTTCTTTTT
CCAGGTTTGGCTGTYCGTCGTGCCTGCTACGGTGTCCTCAGA
>MK481184_male_parent [organism=Hypolimnas bolina] 40S ribosomal protein S3, partial cds
AAACAATACTTTTTTTAAATGGATATGCTTGTATCGTACATTWAAAGACAAATTGATGTC
TATTATTTGGTAATAATTAGATTATTTAGATGATCAATATTATGAATATTTAAGTTTAAA
GATTTCTGAATRCTAATAAAATTTTATGCGGACTGTAGGTATTATTTTTTCAGCTAMTAT
TTTAGCTTCTTGTTTACTTCAATATTTASAAAGATTTAAATGAAAAGTTACCTWACAAAT
RAAAGAATAACTGCAAAGTAATATTTTATTAAATAAATTAGCTAAATATTTTACTCCTAT
GTCAATATAACTTTTCTTTTTCCAGGTTTGGCTGTCCGTCGTGCCTGCTACGGTGTCCTC
AGA
>MK481185_maternal_female_grandparent [organism=Hypolimnas bolina] ribosomal protein L5 (RpL5), partial cds
CCTGGTTATGATGCAGAAGCAAAGAAATTCAATGCTGAAGTTCACAGGTACTTAAATATT
ATATTTTTTTCTCAATACAAAATAAAGCTCCATTCATCCTTCGGTAAATAGTATATCTAT
AAATCGAACAGCCTTAAAGGAGCAAAAGTAGTTAATGTAAGACTTTTGGTTGTCAAGAAA
ATTTGTTTTTAAAATTTTTTGAACCGGTTTTGCTAACAATCAATATGTCTATAAAAAGTT
TTCTTATTATGATCAARAATAAAA
>MK481186_maternal_male_grandparent [organism=Hypolimnas bolina] ribosomal protein L5 (RpL5), partial cds
CCTGGTTATGATGCAGAAGCAAAGAAATTCAATGCTGAAGTTCACAGGTACTTAAATATT
ATATTTTTTTCTCAATACAAAATAAAGCTCCATTCATCCTTCGGTAAATAGTATATCTAT
AAATCGAACAGCCTTAAAGGAGCAAAAGTAGTTAATGTAAGACTTTTGGTTGTCAAGAAA
ATTTGTTTTTAAAATTTTTTGAACCGGTTTTGCTAACAATCAATATGTCTATAAAAAGTT
TTCTTATTATGATCAAGAATAAAA
>MK481187_female_parent [organism=Hypolimnas bolina] ribosomal protein L5 (RpL5), partial cds
CCTGGTTATGATGCAGAAGCAAAGAAATTCAATGCTGAAGTTCACAGGTACTTAAATATT
ATATTTTTTTCTCAATACAAAATAAAGCTCCATTCATCCTTCGGTAAATAGTATATCTAT
AAATCGAACAGCCTTAAAGGAGCAAAAGTAGTTAATGTAAGACTTTTGGTTGTCAAGAAA
ATTTGTTTTTAAAATTTTTTGAACCGGTTTTGCTAACAATCAATATGTCTATAAAAAGTT
TTCTTATTATGATCAARAATAAAA
>MK481188_male_parent [organism=Hypolimnas bolina] ribosomal protein L5 (RpL5), partial cds
CCTGGTTATGATGCAGAAGCAAAGAAATTCAATGCTGAAGTTCACAGGTACTTAAATATT
ATATTTTTTTCTCAATACAAAATAAAGCTCCATTCATCCTTCGGTAAATAGTATATCTAT
AAATCGAACAGCCTTAAAGGAGCAAAAGTAGTTAATGTAAGACTTTTGGTTGTCAAGAAA
ATTTGTTTTTAAAATTTTTTGAACCGGTTTTGCTAACAATCAATATGTCTATAAAAAGTT
TTCTTATTATGATCAAGAATAAAA
>MK481189_maternal_female_grandparent [organism=Hypolimnas bolina] protein NipSnap, partial cds
ACCAGCATTAACACATTCACTGCCACTATATGTTCAATGTATTAGAAATGGACACACGTG
GTGTGTCAGTGGTGCTGAATCTGTTGACCACTACCATACACATTGAACAATAAAGATAAC
CATTCCTTGTTCCATGCAGGCTACAAGGACCTGCAGGCGCGGCGGGAGACCCGAGAGAGC
ASGTGGCGCAACCCGGGCTGGGACGAGTGCG
>MK481190_maternal_male_grandparent [organism=Hypolimnas bolina] protein NipSnap, partial cds
ACCAGCATTAACACATTCACTGCCACTATATGTTCAATGTATTAGAAATGGACACAYGTG
GTGTGTCRGTGGTRCTGAATCTGYTGACCACTACCATACACATTGAACAATAAAGATAAC
CATTCCTTGTTCCATGCAGGCTACAAGGACCTGCAGGCGCGGCGGGAGACCCGMGAGARC
ACGTGGCGCAACCCGGGCTGGGACGAGTGCG
>MK481191_female_parent [organism=Hypolimnas bolina] protein NipSnap, partial cds
ACCAGCATTAACACATTCACTGCCACTATATGTTCAATGTATTAGAAATGGACACAYGTG
GTGTGTCRGTGGTRCTGAATCTGYTGACCACTACCATACACATTGAACAATAAAGATAAC
CATTCCTTGTTCCATGCAGGCTACAAGGACCTGCAGGCGCGGCGGGAGACCCGMGAGAGC
ACGTGGCGCAACCCGGGCTGGGACGAGTGCG
>MK481192_male_parent [organism=Hypolimnas bolina] protein NipSnap, partial cds
ACCAGCATTAACACATTCACTGCCACTATATGTTCAATGTATTAGAAATGGACACATGTG
GTGTGTCGGTGGTRCTGAATCTGCTGACCACTACCATACACATTGAACAATAAAGATAAC
CATTCCTTGTTCCATGCAGGCTACAAGGACCTGCAGGCGCGGCGGGAGACCCGCGAGAGC
ACGTGGCGCAACCCGGGCTGGGACGAGTGCG
>MK481193_maternal_female_grandparent [organism=Hypolimnas bolina] 40S ribosomal protein SA, partial cds
GTAGTTGACCTGTTCTTCTACAGAGATCCCGAAGAGAGTGACAAGGAAGAGCAACAAGCT
AAAGAACAGGTTTGTTCATAAATTCATATGTTAATAGATATATTACTTTCTACCGTCACA
GTTTAGATTTTTGATTTATCCAAGAACTTTTAAGTTTGTTTTAACTTCAATTACTTTAAA
CATTCAAATCGGCCCCATATTGGGTTGTTAAATACTCTATTAATATATTCTCTGTCAACT
TTATATTACGCTGGAGTAGTTTCATATTAATGTAATAATGTATATACTTAATATTACAAT
TTTCGATTAGCATGCATATAGCATAGATTGCATTGTGTTTTAAAAAATAAAGAGGCATTT
TTATACTTTATTCATATGTATAAAATAAGGTAGTAAGTAATATTTATTTTAATTTATAGG
CTGTTGTTGCTGCTAAACCTGAAGTGCCCGCTCCAGTGCACGAGGACTGGAACGAGCCT
>MK481194_maternal_male_grandparent [organism=Hypolimnas bolina] 40S ribosomal protein SA, partial cds
GTAGTTGACCTGTTCTTCTACAGAGATCCCGAAGAGAGTGAAAAGGAAGAGCAACAAGCT
AAAGAACAGGTTTGTTCATAAATTCATATGTTAATAGATATATTACTTTCTACCGTCACA
GTTTAGATTTTTGATTTATCCAAGAACTTTTAAGTTTGTTTTAACTTTAATTACTTTAAA
CATTCAAATCGGCCCCATATTGGGTTGTTAAATACTCTATTAATATATTCTCTGTCAACT
TTATATTACGCTGGAGTAGTTTCATATTAATGTAATAATGTATATACTTAATATTACAAT
TTTCGATTAGCATGCATATAGCATAGATTGCATTGTGTTTTAAAAAATAAAGAGGCATTT
TTATACTTTATTCATATGTATAAAATAAGGTAGTAAGTAATATTTATTTTAATTTATAGG
CTGTTGTTGCTGCTAAACCTGAAGTGCCCGCTCCAGTGCACGAGGACTGGAACGAGCCT
>MK481195_female_parent [organism=Hypolimnas bolina] 40S ribosomal protein SA, partial cds
GTAGTTGACCTGTTCTTCTACAGAGATCCCGAAGAGAGTGAMAAGGAAGAGCAACAAGCT
AAAGAACAGGTTTGTTCATAAATTCATATGTTAATAGATATATTACTTTCTACCGTCACA
GTTTAGATTTTTGATTTATCCAAGAACTTTTAAGTTTGTTTTAACTTYAATTACTTTAAA
CATTCAAATCGGCCCCATATTGGGTTGTTAAATACTCTATTAATATATTCTCTGTCAACT
TTATATTACGCTGGAGTAGTTTCATATTAATGTAATAATGTATATACTTAATATTACAAT
TTTCGATTAGCATGCATATAGCATAGATTGCATTGTGTTTTAAAAAATAAAGAGGCATTT
TTATACTTTATTCATATGTATAAAATAAGGTAGTAAGTAATATTTATTTTAATTTATAGG
CTGTTGTTGCTGCTAAACCTGAAGTGCCCGCTCCAGTGCACGAGGACTGGAACGAGCCT
>MK481196_male_parent [organism=Hypolimnas bolina] 40S ribosomal protein SA, partial cds
GTAGTTGACCTGTTCTTCTACAGAGATCCCGAAGAGAGTGAAAAGGAAGAGCAACAAGCT
AAAGAACAGGTTTGTTCATAAATTCATATGTTAATAGATATATTACTTTCTACTGTCACA
GTTTGGATTTTTGATTTATCCAAGAACTTTTAAGTTTGTTTTAACTTCAATAACTTTAAA
CATTCAAATCGGMCCCATATTGGGTTGTTAAATACTGTATTAATATATTCTCTGTCAACT
TTATATTACGCTGGAGTAGTTTCATATTAATGTAATAATGTATATACTTAATATTACAAT
TTTCGATTAGCATGCATATAGCATAGATTGCATTGTGTTTTAAAAAATAAAGAGGCATTT
TTATACTTTATTCATATGTATAAAATAAGGTAGTAAGTAATATTTATTTTAATTTATAGG
CTGTTGTTGCTGCTAAACCTGAAGTGCCCGCTCCAGTGCACGAGGACTGGAACGAGCCT
>MK481197_maternal_female_grandparent [organism=Hypolimnas bolina] elongation factor 1 gamma gene, partial cds
GCTGTCGCCCGACTGGCAGGTACCGCTCTGCCCTCTGTCGCAGCARACGAGGTCGCTTAG
MCCCATGTGTWCGCTTCAATCGCATAATTGCAACAATAAAGATTGATTTGATCGATTGAA
GGCAAGAATGKTT
>MK481198_maternal_male_grandparent [organism=Hypolimnas bolina] elongation factor 1 gamma gene, partial cds
GCTGTCGCCCGACTGGCAGGTACCGCTCTGCCCTCTGTCGCAGCAGACGAGGTCGCTTAG
CCCCATGTGTACGCTTCAATCGCATAATTGCAACAATAAAGATTGATTTGATCGATTGAA
GGCAACAATGTTTATAAACCTTATATGTATAATACATGCATATTGTAGTAGAGATAAGGT
AGAAGAATTTCAATGATTAATAATGGGGTT
>MK481199_female_parent [organism=Hypolimnas bolina] elongation factor 1 gamma gene, partial cds
GCTGTCGCCCGACTGGCAGGTACCGCTCTGCCCTCTGTCGCAGCAGACGAGGTCGCTTAG
MCCCATGTGTWCGCTTCAATCGCATAATTGCAACAATAAAGATTGATTTGATCGATTGAA
GGCAASAATGKT
>MK481200_male_parent [organism=Hypolimnas bolina] elongation factor 1 gamma gene, partial cds
GCTGTCGCCCGACTGGCAGGTACCGCTCTGCCCTCTGTCGCAGCAGACGAGGTCGCTTAG
CCCCATGTGTACGCTTCAATCGCATAATTGCAACAATAAAGATTGATTTGATCGATTGAA
GGCAACAATGTTTATAAACCTTATATGTATAATACATGCATATTGTAGTAGAGATAAGGT
AGAAGAATTTCAATGATTAATAATGGGGTT
>MK481201_maternal_female_grandparent [organism=Hypolimnas bolina] dihydropteridine reductase, partial cds
AATGAAAGCGCCGATGTCAACATTACGGTCCCCAAGGATGCTTCATGGGTCCAGCAAGAG
GAACACGTGGTAAACGAGCTAGGAGCAGCGTTGCAAGGTCAGAAAGTGAATGCGGTGATT
TGCGTTGCCGGCGGCTGGGCTGGAGGTAATGCGGCCAAGGATCTGAGCAAGCAAACTGAT
CTTATGTGGAGGCAGTCAGTTTGGAGTTCAACAATTGCTGCCACTGTTGCTTCTAAGTAT
CTCACCRCAGGTGGACTTGTAGCTCTAACTGGGGCAAAAGCTGCTCTAGAAGGTACTCCA
GGAATGATCGGTTATGGATTAGCTAAAG
>MK481202_maternal_male_grandparent [organism=Hypolimnas bolina] dihydropteridine reductase, partial cds
AATGAAAGCGCCGATGTCAACATTACGGTCCCCAAGGATGCTTCATGGGTCCAGCAAGAG
GAACACGTGGTAAACGAGCTAGGAGCAGCGTTGCAAGGTCAGAAAGTGAATGCGGTGATT
TGCGTTGCCGGCGGCTGGGCTGGAGGTAATGCGGCCAAGGATCTGAGCAAGCAAACTGAT
CTTATGTGGAGGCAGTCAGTTTGGAGTTCAACAATTGCTGCCACTGTTGCTTCTAAGTAT
CTCACCGCAGGTGGACTTGTAGCTCTAACTGGGGCAAAAGCTGCTCTAGAAGGTACTCCA
GGAATGATCGGTTATGGATTAGCTAAAG
>MK481203_female_parent [organism=Hypolimnas bolina] dihydropteridine reductase, partial cds
AATGAAAGCGCCGATGTCAACATTACGGTCCCCAAGGATGCTTCATGGGTCCAGCAAGAG
GAACACGTGGTAAACGAGCTAGGAGCAGCGTTGCAAGGTCAGAAAGTGAATGCGGTGATT
TGCGTTGCCGGCGGCTGGGCTGGAGGTAATGCGGCCAAGGATCTGAGCAAGCAAACTGAT
CTTATGTGGAGGCAGTCAGTTTGGAGTTCAACAATTGCTGCCACTGTTGCTTCTAAGTAT
CTCACCRCAGGTGGACTTGTAGCTCTAACTGGGGCAAAAGCTGCTCTAGAAGGTACTCCA
GGAATGATCGGTTATGGATTAGCTAAAG
>MK481204_male_parent [organism=Hypolimnas bolina] dihydropteridine reductase, partial cds
AATGAAAGCGCCGATGTCAACATTACGGTCCCCAAGGATGCTTCATGGGTCCAGCAAGAG
GAACACGTGGTAAACGAGCTAGGAGCAGCGTTGCAAGGTCAGAAAGTGAATGCGGTGATT
TGCGTTGCCGGCGGCTGGGCTGGAGGTAATGCGGCCAAGGATCTGAGCAAGCAAACTGAT
CTTATGTGGAGGCAGTCAGTTTGGAGTTCAACAATTGCTGCCACTGTTGCTTCTAAGTAT
CTCACCGCAGGTGGACTTGTAGCTCTAACTGGGGCAAAAGCTGCTCTAGAAGGTACTCCA
GGAATGATCGGTTATGGATTAGCTAAAG
>MK481205_maternal_male_grandparent [organism=Hypolimnas bolina] calbindin-32, intron 
ATATAATTTAACTATAGACACGAGTATGTTATAGGCTCATGGATGTYGGCAGGATGTCGT
CCAATTTGGATGACGTTGTCTAGCAACTAGCTAGCGACTGAGTATTTGTCAAAATTGGAA
ATGGATACAGATTTTTAACGTCRAATAATATAAGCGAAACATATCATTAGTCACATAATA
TCACTGAGATTTAAYGACAACTTACAATTAAGTATTTTTGAGAATT
>MK481206_female_parent [organism=Hypolimnas bolina] calbindin-32, intron
ATRTAATTTAACTATAGACACGAGTATGTTATAGGCTCATGGATGTYGGCAGGATGTCGT
CCAATTTGGATGACGTTGTCTARCAACTAGCTAGCGACTGAGTATTTGTCAAAATTGGAA
ATGGATACAGATTTTTAACGTCRAATAATATAAGCGAAACATATCATTAGTCACATAATA
TCAYTGAGATTTAACGACAACTTACAATTAAGTATTTTTGAGAATT
>MK481207_male_parent [organism=Hypolimnas bolina] calbindin-32, intron
ATATAATTTAACTATAGACACGAGTATGTTATAGGCTCATGGATGTTGGCAGGATGTCGT
CCAATTTGGATGACGTTGTCTAGCAACTAGCTAGCGACTGAGTATTTGTCAAAATTGGAA
ATGGATACAGATTTTTAACGTCRAAWAATATAAGCGAAACATATCATTAGTCACATAATA
TCACTGAGATTTAACGACAACTTACAATTAAGTATTTTTGAGAATT
>MK481208_maternal_female_grandparent [organism=Hypolimnas bolina] MAP kinse-ERK kinase, intron
AAAAYCTTGATGAGATTGGAAATCTATACATAACAATATTTACTTCYTAATTAGTTGACT
CGGTAAACTTCATGACACYTAAATAAAATTGATTTGATTGATACCTAATTATCATACAAA
TTTACCAGTTCAAATTTTTTCGATTTTCGGCTGTTCTTTGTCGYCTTTTCTACTTTCATG
TTTGTATTAATATTGATCAGACAAAACAGAAAAACATTATTCAAATTGTTCAAATATTTT
TCTAGTTTATGCGAGATAGCATGATAATCTATTTATATCCATACAGATTAAATAGAAAAC
AAATAAATCGATATCTTATTCTWTTTRCAATTGCAAATATTCAATGTCTAATCCTTTATA
CCAAACTGCTATAAGGCATCGAGGTATTAATTATTAATATAATT
>MK481209_maternal_male_grandparent [organism=Hypolimnas bolina] MAP kinse-ERK kinase, intron
TCTTATTCTKTTTACAATTGCAAATATTCAATGTCTAATCCTTTATACCAAACTGCTATA
AGGCATCGAGGTATTAATTATTAATATAATT
>MK481210_female_parent [organism=Hypolimnas bolina] MAP kinse-ERK kinase, intron
AAAACCTTGATGAGATTGGAAATCTATACATAACAATATTTACTTCYTAATTAGTTGACT
CGGTAAACTTCATGACACYTWAATAAAATTGATTTGATTGATACCTAATTATCATACAAA
TTTACCAGTTCAAATTTTTTCGATTTTCGGCTGTTCTTTGTCGYCTTTTCTACTTTCATG
TTTGTATTAATATTGATCAGACAAAACAGAAAAACATTATTCAAATTGTTCAAATATTTT
TCTAGTTTATGCGAGATAGCATGATAATCTATTTATATCCATACAGATTAAATAGAAAAC
AAATAAATCGATATCTTATTCTTTTTRCAATTGCAAATATTCAATGTCTAATCCTTTATA
CCAAACTGCTATAAGGCATCGAGGTATTAATTATTAATATAATT
>MK481211_male_parent [organism=Hypolimnas bolina] MAP kinse-ERK kinase, intron
TCTTATTCTKTTTACAATTGCAAATATTCAATGTCTAATCCTTTATACCAAACTGCTATA
AGGCATCGAGGTATTAATTATTAATATAATT
>MK481212_maternal_female_grandparent [organism=Hypolimnas bolina] Cation-transporting ATPase 13A3, partial cds
GGAATGGCTTACTCGATTTGGCTCTACCTAGACAGAGGCGTAAGTTGAAATTATACACCA
TTCAAATATTCAAAAGCATGTGATATGAAGCGAATATCTAGAATAATCAGCCTGTAAATG
CTACCGCTGAGCGAAGATTTTTTTTTATTAATAAAGCAAAACGAAATAAAAGTTAATCCA
TCTCAATGCTCTACTGCAGACTTACATGTTGTGTCTAAGAATTTCGGTCAACACTTAGAA
AATTTCCTCAAAATATTTTCCATCATCATCTAGCACATGATAGATTATAATAGAAAATTA
GCACTTAAAAATTTAACGCTATAACCATTGGTTAAGATGTACACGATCCGTCTGTGGGTC
TCCGTGTGATATATAGTGTAACGTGTCTGTCCGCAGAGTCTGTTGGGCACGATAGTCCTG
CGCACGCTGGACATCATCACCATCGTGGTGCCGCCGG
>MK481213_maternal_male_grandparent [organism=Hypolimnas bolina] Cation-transporting ATPase 13A3, partial cds
AATTTCGGTCAACACTTAGAAAATTTCCTCAAAATATTTTCCATCATCATCTAGCACATG
ATAGATTATAATACAAAATTAGCACTTAAAAATTTAACGCTAYAACCATTGGTTAAGATG
TACAYGATCCGTCTGTGGGTCTCCGTGTGATATATAKTGTRACGTGTSTGTCCGCAGAGT
CTGTTGGGCACGATAGTCCTGCGCACGCTGGACATCATCACCATCGTGGTGCCGCCGG
>MK481214_female_parent [organism=Hypolimnas bolina] Cation-transporting ATPase 13A3, partial cds
GGAATGGCTTACTCGATTTGGCTCTACCTAGACAGAGGCGTAAGTTGAAATTATACACCA
TTCAAATATTCAAAAGCATGTGATATGAAGCGAATATCTAGAATAATCAGCCTGTAAATG
CTACCGCTGAGCGAAGATTTTTTTTTATTAATAAAGCAAAACGAAATAAAAGTTAATCCA
TCTCAATGCTCTACTGCAGACTTACATGTTGTGTCTAAGAATTTCGGTCAACACTTAGAA
AATTTCCTCAAAATATTTTCCATCATCATCTAGCACATGATAGATTATAATASAAAATTA
GCACTTAAAAATTTAACGCTATAACCATTGGTTAAGATGTACACGATCCGTCTGTGGGTC
TCCGTGTGATATATAGTGTAACGTGTCTGTCCGCAGAGTCTGTTGGGCACGATAGTCCTG
CGCACGCTGGACATCATCACCATCGTGGTGCCGCCGG
>MK481215_male_parent [organism=Hypolimnas bolina] Cation-transporting ATPase 13A3, partial cds
AATTTCGGTCAAYACTTAGAAAATTTCCTCAAAATATTTTCCATCATCATCTAGCACATG
ATAGATTATAATAGAAAATTAGCACTTAAAAATTTAACGCTATAACCATTGGTTAAGATG
TACACGATCCGTCTGTGGGTCTCCGTGTGATATATAKTGTRAYGTKTCTGTCCGCAGAGT
CTGTTGGGCACGATAGTCCTGCGCACGCTGGACATCATCACCATCGTGGTGCCGCCGG
>MK481216_maternal_female_grandparent [organism=Hypolimnas bolina] synaptotagmin-7, intron
TGTGTRTGTGTGTATGTGATAATTAGATAGATCGGTGATRAAACGAATAGCAGTAATTGA
TAAAGCKT
>MK481217_maternal_male_grandparent [organism=Hypolimnas bolina] synaptotagmin-7, intron
WATCTSTGTGTRTGTGTRTATGTGATAATTAGATAGATCGGTGATRAAACGAATAGCAGT
AATTGATAAAGCGTTCACGCCTGCGAATAATAKTAGAGCAATAATGCGCTCTCACATYGC
TGAACTTACATAATTATTAAGCTTATTCTTTTCGTTAGTTATCGTAATTATGTTGAACAC
TTTGTAGTAATAAAAACATATAAATGGTTACGAGTTTTTCAATTTCTAATTACTACTGAC
AACGTCGAAGAACCATATCTCCATGTACACACAGATATACTCTRGATTTGCACATATTGT
CACTTTACTAAATAGAATCTTCATTAAGTGTAAGATAAGAACGTYCAAARTG
>MK481218_female_parent [organism=Hypolimnas bolina] synaptotagmin-7, intron
TGTGTGTGTGTRTATGTGATAATTAGATAGATCGGTGATRAAACGAATAGCAGTAATTGA
TAAAGCGTTCACGCCTGCGAATAATAKTAGAGCAATAATGCGCTCTCACATYGCTGAACT
TACATAATTATTAAGCTTATTCTTTTCGKTAGTTATCGTAAWTATGTTGAACACTTTGTA
GTAATAAAAACATATAAATGGTTACGAGTTTTTCAATTTCTAATTACTACTGACAACGTC
GAAGAACCATATCTCCATGTACACACAGATATACTCTAGATTTGCACATATTGTCACTTT
ACTAAATAGAATCTTCATTAAGTGTAAGATAAGAACGTTCAAAATG
>MK481219_male_parent [organism=Hypolimnas bolina] synaptotagmin-7, intron
AATCTGTGTGTGTGTGTGTATGTGATAATTAGATAGATCGGTGATAAAACGAATAGCAGT
AATTGATAAAGCGTTCACGCCTGYGAATAATAGTAGAGCAATAATGCGCTCTCACATCGC
TGAACTTACATAATTATTAAGCTTATTCTTTTCGTTAGTTATCGTWATTATGTTGAACAC
TTTGTAGTAATAAAAACATATAAATGGTTACGAGTTTTTCAATTTCTAATTACTACTGAC
AACGTCGAAGAACCATATCTCCATGTACACACAGATATACTCTAGATTTGCACATATTGT
CACTTTACTAAATAGAATCTTCATTAAGTGTAAGATAAGAACGTTCAAAATG
>MK481220_maternal_female_grandparent [organism=Hypolimnas bolina] ferritin heavy chain, partial cds
AAATCAACGAGTCGATTCGTAGGAAAATTATTTTTTCAAAAAACTAATGATGCAATTTTA
GATTTCATCAAAATCAGCCCTGAGACTCGTTTGACTATTCTCGTTATTCTGTATAGTTTC
AATTTCATTAACTATTGACTTTCACATAAAAATCACTTGTAAAAGGTTAGTTAATATAAA
GATTCTGCTTAACAGTTCAACAAAGCGACTCATTGAATTGTTTAATAGCAACCCATTATA
AGATTCTAGATGCCTATGTGTATTAAAAACAAATCTTTTTTATCTATTCCATGAAAAGAT
TACTAAATATTGTTTTCTTCACAGCTTGTCGAMTACTTGACCGGCGAGTTCTTAGAAGAA
CAATACAAG
>MK481221_maternal_male_grandparent [organism=Hypolimnas bolina] ferritin heavy chain, partial cds
AAATCAACGAGTCGATTCRTAGGAAAAKTATTTTTTCAAAAAACTAATGAYGCAATTTTA
GATTTCATCAAAATCAGCCCTGAGACTCGTTTGACTATTYTCGWTATTCTGTATAGTTTC
AATTTCATTAACTATTRACTTTCACATAAAAATCACTTGTAAAAGGTTAGTTAATATAAA
GATTCTGCTTAACAGTTCAACAAAGCGACTCATTGAATTGTTTAATAGCAACCYATTATA
AGATTCAAKATGCCTATGKGTATTAMAAACAAATCTTTTTTATCTATTCCATGAAAAGAT
TACTAAATATTGTTTTCWTCACAGCTTGTCGACTAYTTGACCGGCGAGTTCTTAGAAGAA
CAATACAAG
>MK481222_female_parent [organism=Hypolimnas bolina] ferritin heavy chain, partial cds
AAATCAACGAGTCGATTCRTAGGAAAAKTATTTTTTCAAAAAACTAATGAYGCAATTTTA
GATTTCATCAAAATCAGCCCTGAGACTCGTTTGACTATTYTCGWTATTCTGTATAGTTTC
AATTTCATTAACTATTRACTTTCACATAAAAATCACTTGTAAAAGGTTAGTTAATATAAA
GATTCTGCTTAACAGTTCAACAAAGCGACTCATTGAATTGTTTAATAGCAACCYATTATA
AGATTCWAKATGCCTATGKGTATTAMAAACAAATCTTTTTTATCTATTCCATGAAAAGAT
TACTAAATATTGTTTTCWTCACAGCTTGTCGACTAYTTGACCGGCGAGTTCTTAGAAGAA
CAATACAAG
>MK481223_male_parent [organism=Hypolimnas bolina] ferritin heavy chain, partial cds
AAATCAACGAGTCGATTCGTAGGAAAATTATTTTTTCAAAAAACTAATGATGCAATTTTA
GATTTCATCAAAATCAGCCCTGAGACTCGTTTGACTATTCTCGTTATTCTGTATAGTTTC
AATTTCATTAACTATTGACTTTCACATAAAAATCACTTGTAAAAGGTTAGTTAATATAAA
GATTCTGCTTAACAGTTCAACAAAGCGACTCATTGAATTGTTTAATAGCAACCCATTATA
AGATTCAAGATGCCTATGTGTATTAAAAACAAATCTTTTTTATCTATTCCATGAAAAGAT
TACTAAATATTGTTTTCTTCACAGCTTGTCGACTACTTGACCGGCGAGTTCTTAGAAGAA
CAATACAAG
>MK481224_maternal_female_grandparent [organism=Hypolimnas bolina] uncharacterized protein, intron
TCCGCCTAGAAGACTCGGAGATTCTTCTGCTTACTTCTGYTAGTTGATGGCCGTCAATAT
TTTTTTAATTGCTACTATTACAAACTTAATGTACATTGTTTTTATAATTATTTAACATTT
CCTGTTTAACTCCATCACTAAGACAGTAGTATATWAATTGTCACTCAAAATKAAGTTTTA
ACAACCTTATATTGTGTGCAAGTCCCCTTTCATTACAGATCATGCTTGCCACCTTATTAA
GAGCAAAATTTTAATATATTTTAAGGCTAACCTCACT
>MK481225_maternal_male_grandparent [organism=Hypolimnas bolina] uncharacterized protein, intron
TCCGCCTAGAAGACTCGGAGRTTCTTCTGCTTACTTCTGCTAKTTGATGGCCGTCAATAT
TTTTTTAATTGCTACTATTACAWACTTAATGTACATTGTTTTTATAATTATTTAACATTT
CCTGTTTAACTCCATCACTAAGACAGTAGTATATTAATTGTAACTCAAAATGAAGTTTTA
ACAACCTTATATTGTGTGCAAGTCCCCTTTCATTACAGATCATGCTTGCCACCTTATTAA
GARCRAAATTTTAATATATTTTAAGGCTAACCTCACT
>MK481226_female_parent [organism=Hypolimnas bolina] uncharacterized protein, intron
TCCGCCTAGAAGACTCGGAGRTTCTTCTGCTTACTTCTGYTAGTTGATGGCCGTCAATAT
TTTTTTAATTGCTACTATTACAWACTTAATGTACATTGTTTTTATAATTATTTAACATTT
CCTGTTTAACTCCATCACTAAGACAGTAGTATATTAATTGTMACTCAAAATGAAGTTTTA
ACAACCTTATATTGTGTGCAAGTCCCCTTTCATTACAGATCATGCTTGCCACCTTATTAA
GAGCAAAATTTTAATATATTTTAAGGCTAACCTCACT
>MK481227_male_parent [organism=Hypolimnas bolina] uncharacterized protein, intron
TCCGCCTAGAAGACTCGGAGATTCTTCTGCTTACTTCTGYTAKTTGATGGCCGTCAATAT
TTTTTTAATTGCTACTATTACAAACTTAATGTACATTGTTTTTATAATTATTTAACATTT
CCTGTTTAACTCCATCACTAAGACAGTAGTATATTAATTGTMACTCAAAATGAAGTTTTA
ACAACCTTATATTGTGTGCAAGTCCCCTTTCATTACAGATCATGCTTGCCACCTTATTAA
GAGCAAAATTTTAATATATTTTAAGGCTAACCTCACT
>MK481228_maternal_female_grandparent [organism=Hypolimnas bolina] coatomer subunit alpha, partial CDS
AAWTAAAAAAAAATGTATTTCCTGATCTATAGATCGTSGAAATGTGCTACCAACGTACCA
AAAACTTCGACAARCTATCTTTCCTCTACTTGATCACCGGAAACTTGGACAAACTGCGCA
AGATGATGAAAATAGCAGAAATTAGGAAAG
>MK481229_maternal_male_grandparent [organism=Hypolimnas bolina] coatomer subunit alpha, partial CDS
AAATAAAAAAAAATGTATTTCCTGATCTATAGATCGTCGAAATGTGCTACCAACGTACCA
AAAACTTCGACAAGCTATCTTTCCTCTACTTGATCACCGGAAACTTGGACAAACTGCGCA
AGATGATGAAAATAGCAGAAATTAGGAAAG
>MK481230_female_parent [organism=Hypolimnas bolina] coatomer subunit alpha, partial CDS
AAWTAAAAAAAAATGTATTTCCTGATCTATAGATCGTSGAAATGTGCTACCAACGTACCA
AAAACTTCGACAARCTATCTTTCCTCTACTTGATCACCGGAAACTTGGACAAACTGCGCA
AGATGATGAAAATAGCAGAAATTAGGAAAG
>MK481231_male_parent [organism=Hypolimnas bolina] coatomer subunit alpha, partial CDS
AAATAAAAAAAAATGTATTTCCTGATCTATAGATCGTGGAAATGTGCTACCAACGTACCA
AAAACTTCGACAAGCTATCTTTCCTCTACTTGATCACCGGAAACTTGGACAAACTGCGCA
AGATGATGAAAATAGCAGAAATTAGGAAAG
>MK481232_maternal_female_grandparent [organism=Hypolimnas bolina] transcriptional activator cubitus interruptus, intron
TTTTTGTTACATCAAAAGATAATTAAATTTATTTAAAAATTCAGAGAGAATGTGATACTA
CTGATAAAAATTAAGTAAAAGAAGTTATAAGAAGTTAAGCAATTCATGCAGACTTTAAGA
AAAATGATTAAGGAAAACCACCATGATCAGAAAATGCTGACATACATAAACTTTTTGGTC
TCAAACATAATTTTAAACAACATTTAACATAATTGGATTGTTTCCTCAG
>MK481233_maternal_male_grandparent [organism=Hypolimnas bolina] transcriptional activator cubitus interruptus, intron
TTTTTGTTACATCAAAAGATAATTAAWTTTATTTAAGAATTCAGAGAGAATCTGATACTA
CTGATWAAAATTAAGTAAWAGAAGTTATAAGAAGTTAAGCAATTCATGCAKACTTTAAGA
AAAATGATTAMGGAAAACCACCATGATCAGAAAATGYTGACATACATAAAMCTTTTTGGT
CTCAAACATAATTTTAAACAACATTTAACATAATTGGATTGTTTCCTCAG
>MK481234_female_parent [organism=Hypolimnas bolina] transcriptional activator cubitus interruptus, intron
TTTTTGTTACATCAAAAGATAATTAAATTTATTTAARAATTCAGAGAGAATSTGATACTA
CTGATAAAAATTAAGTAAAAGAAGTTATAAGAAGTTAAGCAATTCATGCAGACTTTAAGA
AAAATGATTAMGGAAAACCACCATGATCAGAAAATGCTGACATACATAAACTTTTTGGTC
TCAAACATAATTTTAAACAACATTTAACATAATTGGATTGTTTCCTCAG
>MK481235_male_parent [organism=Hypolimnas bolina] transcriptional activator cubitus interruptus, intron
TTTTTGTTACATCAAAAGATAATTAAATTYATTTAAGAATTCAGAGRGAATSTGATACTA
CTGATAAAAATTAAGTAAAAGAAGTTATAAGAAGTTAAGCAATTCATGCAGACTTTAAGA
AAAATGATTAAGGAAAACCACCATGATCAGAAAATGYTGACATACATAAACTTTTTGGTC
TCAAACATAATTTTAAACAACATTTAACATAATTGGATTGTTTCCTCAG
>MK481236_maternal female_grandparent [organism=Hypolimnas bolina] Fatbody protein, partial cds
TATGGATTTCCCCTCGTCGTGAGAACCAGCATAATCGAATATCCGCAACCAGGACAACAG
AACTTCGCCTATATTAAAGCTATCAATRTCAAAGATCAYTAYACTGATGGAACAGGAGGC
TATCCSACTATTTCCTCGGGCGGYGTGGGACAACGTTTCGTCAAGATCAAGCTAAAGAG
>MK481237_maternal male_grandparent [organism=Hypolimnas bolina] Fatbody protein, partial cds
TATGGATTTCCCCTCGTCGTGAGAACCAGCATAATCGAATATCCGCAACCAGGACAACAG
AACTTCGCCTATATTAAAGCTATCAATGTCAAAGATCATTATACTGATGGAACAGGAGGC
TATCCCACTATTTCCTCGGGCGGCGTGGGACAACGTTTCGTCAAGATCAAGCTAAAGAG
>MK481238_female_parent [organism=Hypolimnas bolina] Fatbody protein, partial cds
TATGGATTTCCCCTCGTCGTGAGAACCAGCATAATCGAATATCCGCAACCAGGACAACAG
AACTTCGCCTATATTAAAGCTATCAATRTCAAAGATCAYTAYACTGATGGAACAGGAGGC
TATCCSACTATTTCCTCGGGCGGYGTGGGACAACGTTTCGTCAAGATCAAGCTAAAGAG
>MK481239_male_parent [organism=Hypolimnas bolina] Fatbody protein, partial cds
TATGGATTTCCCCTCGTCGTGAGAACCAGCATAATCGAATATCCGCAACCAGGACAACAG
AACTTCGCCTATATTAAAGCTATCAATGTCAAAGATCATTATACTGATGGAACAGGAGGC
TATCCCACTATTTCCTCGGGCGGCGTGGGACAACGTTTCGTCAAGATCAAGCTAAAGAG
>MK481240_maternal_female_grandparent [organism=Hypolimnas bolina] black, partial cds
TCTGCAGTGCATTTGTATAATCGTTAAATTAAAATAAAAACATAATTTTATTGTTTTATT
TTAGGGCGGATTCTATCACATGGAATCCACACAAGCTGTTGGCTGCACCACAACAGTGCT
CTACATTTTTGACAAGACACAAACGCGTTCTCGAAGAAGGACACTCGGCGAATGCAAAGT
ACCTGTTCCAGAAAGATAAATTCTACGATACTTCGTACGACACCGGTGACAAACATATTC
AATGCGGTCGAAGAGCTGATGTCTTAAAATTCTGGTTCATGTGGAAGGCGAAAGGTACTG
AAGGGTTTGAACAGCACGTCGACAAGGTTTTCGACAATGCCCACTTCTTCCTCGAGCATA
TTAGACAGAGGGAAGGTTTTCGTCTTGTTCTCCAAAAACCGGAGTGCACCAACATTATGT
TTTGGTACATTCCCAAGTGCCTTCGAGGTTGCGAGAACGACCCGACCTACAATGAAAGGT
TGCATAAGGTCGCACCGAAAAT
>MK481241_maternal_male_grandparent [organism=Hypolimnas bolina] black, partial cds
TCTGCAGTGCATTTGTATAATCGTTAAATTAAAATAAAAACAKAATTTTATTGTTTTATT
TTAGGGCGGATTCTATCACATGGAATCCACACAAGCTGTTGGCTGCACCACAACAGTGCT
CTACATTTTTGACAAGACACAAACGCGTTCTCGAAGAAGGACACTCGGCGAATGCAAAGT
ACCTGTTCCAGAAAGATAAATTCTACGATACTTCGTACGACACCGGTGACAAACATATTC
AATGCGGTCGAAGAGCTGATGTCTTAAAATTYTGGTTCATGTGGAAGGCGAAAGGTACTG
AAGGGTTTGAACAGCACGTYGACAAGGTTTTCGACAATGCCCACTTCTTCCTCGAGCATA
TTAGACAGAGGGAAGGTTTTCGTCTTGTTCTCCAAAAACCGGAGTGCACCAACATTATGT
TTTGGTACATTCCCAAGTGCCTTCGAGGTTGCGAGAACGACCCGACCTACAATGAAAGGT
TGCATAAGGTCGCACCGAAAAT
>MK481242_female_parent [organism=Hypolimnas bolina] black, partial cds
TCTGCAGTGCATTTGTATAATCGTTAAATTAAAATAAAAACAKAATTTTATTGTTTTATT
TTAGGGCGGATTCTATCACATGGAATCCACACAAGCTGTTGGCTGCACCACAACAGTGCT
CTACATTTTTGACAAGACACAAACGCGTTCTCGAAGAAGGACACTCGGCGAATGCAAAGT
ACCTGTTCCAGAAAGATAAATTCTACGATACTTCGTACGACACCGGTGACAAACATATTC
AATGCGGTCGAAGAGCTGATGTCTTAAAATTYTGGTTCATGTGGAAGGCGAAAGGTACTG
AAGGGTTTGAACAGCACGTCGACAAGGTTTTCGACAATGCCCACTTCTTCCTCGAGCATA
TTAGACAGAGGGAAGGTTTTCGTCTTGTTCTCCAAAAACCGGAGTGCACCAACATTATGT
TTTGGTACATTCCCAAGTGCCTTCGAGGTTGCGAGAACGACCCGACCTACAATGAAAGGT
TGCATAAGGTCGCACCGAAAAT
>MK481243_male_parent [organism=Hypolimnas bolina] black, partial cds
TCTGCAGTGCATTTGTATAATCGTTAAATTAAAATAAAAACATAATTTTATTGTTTTATT
TTAGGGCGGATTCTATCACATGGAATCCACACAAGCTGTTGGCTGCACCACAACAGTGCT
CTACATTTTTGACAAGACACAAACGCGTTCTCGAAGAAGGACACTCGGCGAATGCAAAGT
ACCTGTTCCAGAAAGATAAATTCTACGATACTTCGTACGACACCGGTGACAAACATATTC
AATGCGGTCGAAGAGCTGATGTCTTAAAATTTTGGTTCATGTGGAAGGCGAAAGGTACTG
AAGGGTTTGAACAGCACGTCGACAAGGTTTTCGACAATGCCCACTTCTTCCTCGAGCATA
TTAGACAGAGGGAAGGTTTTCGTCTTGTTCTCCAAAAACCGGAGTGCACCAACATTATGT
TTTGGTACATTCCCAAGTGCCTTCGAGGTTGCGAGAACGACCCGACCTACAATGAAAGGT
TGCATAAGGTCGCACCGAAAAT
>MK481244_maternal female_grandparent [organism=Hypolimnas bolina] fatty acyl-CoA reductase, intron
CCCGGGTGTAGCTATARCTTWCATAYTGGAAAGGGTCCGTCCAAAGGGTCCGAWATGAGT
RGTTGTAAGTCCAAATTGTAC
>MK481245_maternal male_grandparent [organism=Hypolimnas bolina] fatty acyl-CoA reductase, intron
CCCGGGTGTAGCTATAGSTTTCATATTGGAAAGGGTCCGTCCAMAGGGTCCGAARTGAGT
RGTTGTAAGTCCAAATTGTAC
>MK481246_female_parent [organism=Hypolimnas bolina] fatty acyl-CoA reductase, intron
CCCGGGTGTAGCTATAGCTTWCATAYTGGAAAGGGTCCGTCCAMAGGGTCCGAWRTGAGT
GGTTGTAAGTCCAAATTGTAC
>MK481247_male_parent [organism=Hypolimnas bolina] fatty acyl-CoA reductase, intron
CCCGGGTGTAGCTATAGSTTTCATATTGGAAAGGGTCCGTCCAMAGGGTCCGAARTGAGT
GGTTGTAAGTYYAAATTGTAC
>MK481248_maternal_female_grandparent [organism=Hypolimnas bolina] puff-specific protein Bx42, partial cds
TGGGTGCCTCGAGCAGAGGAGGATTTTGGAGGTATGTTTCGAGATAAATATAAAACTAAT
TAACTCCGTATATAAACTTTACTGTATAARATATGAAAACATATGTAACTAGTACAAGTA
GCGGACTCAGCAYGTTTGATTTTGACTTGTTA
>MK481249_maternal_male_grandparent [organism=Hypolimnas bolina] puff-specific protein Bx42, partial cds
TGGGTGCCTCGAGCAGAGGAGGATTTTGGAGGTATRTTTCGAGATAAATATAAAACTAAT
TAACTCYGTATATAAACTTTACTGTATAAWATATGAAAACATATGTAACTAKTACAAGTA
GYGGACTCAGCAYGTTTGATTTTGACTTGTTA
>MK481250_female_parent [organism=Hypolimnas bolina] puff-specific protein Bx42, partial cds
TGGGTGCCTCGAGCAGAGGAGGATTTTGGAGGTATRTTTCGAGATAAATATAAAACTAAT
TAACTCYGTATATAAACTTTACTGTATAARATATGAAAACATATGTAACTATTACAAGTA
GYGGACTCAGCAYGTTTGATTTTGACTTGTTA
>MK481251_male_parent [organism=Hypolimnas bolina] puff-specific protein Bx42, partial cds
TGGGTGCCTCGAGCAGAGGAGGATTTTGGAGGTATGTTTCGAGATAAATATAAAACTAAT
TAACTCCGTATATAAACTTTACTGTATAATATATGAAAACATATGTAACTAGTACAAGTA
GCGGACTCAGCATGTTTGATTTTGACTTGTTA
